# Supplementary material for: Exploring cell-specific miRNA regulation with single-cell miRNA-mRNA co-sequencing data
Source: BMC Bioinformatics. 2021 Dec 2;22:578. doi: 10.1186/s12859-021-04498-6 (PMC8641245; doi:10.1186/s12859-021-04498-6)
Supplement: Supplementary file 2 — Additional file 2. Conserved and rewired miRNA-mRNA regulatory networks and hub miRNAs. [file 12859_2021_4498_MOESM2_ESM.xlsx]

## Sheet: conserved
miRNAs	mRNAs		hub miRNAs
hsa-miR-99b-5p	ZZEF1		hsa-let-7a-5p
hsa-miR-99b-5p	NIPBL		hsa-let-7c-5p
hsa-miR-99b-5p	MTMR3		hsa-let-7e-5p
hsa-miR-99b-5p	KDM6B		hsa-let-7f-5p
hsa-miR-99b-5p	KBTBD8		hsa-let-7i-5p
hsa-miR-99b-5p	HS3ST3B1		hsa-miR-15b-5p
hsa-miR-99b-5p	GRHL1		hsa-miR-16-5p
hsa-miR-99b-5p	FZD5		hsa-miR-182-5p
hsa-miR-93-5p	TMTC1		hsa-miR-200c-3p
hsa-miR-93-5p	RIMKLA		hsa-miR-23a-3p
hsa-miR-93-5p	PGBD5		hsa-miR-27a-3p
hsa-miR-93-5p	EFNB1		hsa-miR-27b-3p
hsa-miR-92b-3p	SLC25A16		hsa-miR-29a-3p
hsa-miR-92b-3p	ZNF652		hsa-miR-30e-5p
hsa-miR-92b-3p	ZC2HC1A		hsa-miR-30d-5p
hsa-miR-92b-3p	YWHAZ
hsa-miR-92b-3p	XRN1
hsa-miR-92b-3p	WHSC1L1
hsa-miR-92b-3p	VPS54
hsa-miR-92b-3p	UBE2G1
hsa-miR-92b-3p	TTPAL
hsa-miR-92b-3p	TSC1
hsa-miR-92b-3p	TRAF3
hsa-miR-92b-3p	TNPO1
hsa-miR-92b-3p	TMF1
hsa-miR-92b-3p	TMEM87A
hsa-miR-92b-3p	TEX2
hsa-miR-92b-3p	TCHP
hsa-miR-92b-3p	SYNJ1
hsa-miR-92b-3p	STX17
hsa-miR-92b-3p	STRN3
hsa-miR-92b-3p	STAU2
hsa-miR-92b-3p	SSBP3
hsa-miR-92b-3p	SPRYD4
hsa-miR-92b-3p	SOCS6
hsa-miR-92b-3p	SNX13
hsa-miR-92b-3p	SLX4
hsa-miR-92b-3p	SLC9A1
hsa-miR-92b-3p	SLC39A6
hsa-miR-92b-3p	SLC25A36
hsa-miR-92b-3p	SKI
hsa-miR-92b-3p	SIK2
hsa-miR-92b-3p	RRBP1
hsa-miR-92b-3p	RBPMS2
hsa-miR-92b-3p	RASSF3
hsa-miR-92b-3p	RABGAP1L
hsa-miR-92b-3p	PTAR1
hsa-miR-92b-3p	PRR24
hsa-miR-92b-3p	PPARGC1B
hsa-miR-92b-3p	PIK3CA
hsa-miR-92b-3p	PHF15
hsa-miR-92b-3p	PGAM1
hsa-miR-92b-3p	PEAK1
hsa-miR-92b-3p	PDZD8
hsa-miR-92b-3p	PDE3B
hsa-miR-92b-3p	PAPD5
hsa-miR-92b-3p	PANK3
hsa-miR-92b-3p	PAIP1
hsa-miR-92b-3p	NUP43
hsa-miR-92b-3p	NSF
hsa-miR-92b-3p	NFIC
hsa-miR-92b-3p	MYLK
hsa-miR-92b-3p	MYCBP2
hsa-miR-92b-3p	MTMR9
hsa-miR-92b-3p	MTDH
hsa-miR-92b-3p	MBNL3
hsa-miR-92b-3p	MAN2A1
hsa-miR-92b-3p	LRRFIP2
hsa-miR-92b-3p	LONRF3
hsa-miR-92b-3p	KLF3
hsa-miR-92b-3p	KIF3B
hsa-miR-92b-3p	KIAA1109
hsa-miR-92b-3p	KBTBD8
hsa-miR-92b-3p	JOSD1
hsa-miR-92b-3p	JARID2
hsa-miR-92b-3p	ITPR1
hsa-miR-92b-3p	IQGAP2
hsa-miR-92b-3p	IMPA2
hsa-miR-92b-3p	HAND2
hsa-miR-92b-3p	GRHL1
hsa-miR-92b-3p	GRAMD4
hsa-miR-92b-3p	GPR180
hsa-miR-92b-3p	GPR158
hsa-miR-92b-3p	GOLGA8B
hsa-miR-92b-3p	GABRA3
hsa-miR-92b-3p	FUT11
hsa-miR-92b-3p	FRYL
hsa-miR-92b-3p	FOXP4
hsa-miR-92b-3p	FNIP2
hsa-miR-92b-3p	FAR1
hsa-miR-92b-3p	FAM214A
hsa-miR-92b-3p	EVI5
hsa-miR-92b-3p	EPC2
hsa-miR-92b-3p	ENTPD5
hsa-miR-92b-3p	ELK4
hsa-miR-92b-3p	DSC2
hsa-miR-92b-3p	DPY30
hsa-miR-92b-3p	DNAJC27
hsa-miR-92b-3p	DENND4C
hsa-miR-92b-3p	CREB3L2
hsa-miR-92b-3p	COG1
hsa-miR-92b-3p	CNNM4
hsa-miR-92b-3p	CERK
hsa-miR-92b-3p	CELF2
hsa-miR-92b-3p	CDK16
hsa-miR-92b-3p	CDC42EP2
hsa-miR-92b-3p	CDC27
hsa-miR-92b-3p	CD69
hsa-miR-92b-3p	CASKIN1
hsa-miR-92b-3p	CASD1
hsa-miR-92b-3p	CALM3
hsa-miR-92b-3p	C20orf194
hsa-miR-92b-3p	C16orf52
hsa-miR-92b-3p	BTG2
hsa-miR-92b-3p	BSDC1
hsa-miR-92b-3p	BMP2K
hsa-miR-92b-3p	BAI3
hsa-miR-92b-3p	BACH1
hsa-miR-92b-3p	AXL
hsa-miR-92b-3p	ATP11A
hsa-miR-92b-3p	ATG14
hsa-miR-92b-3p	ASTN1
hsa-miR-92b-3p	ARHGEF10
hsa-miR-92b-3p	APPL1
hsa-miR-92b-3p	ANO8
hsa-miR-92b-3p	ANKIB1
hsa-miR-92b-3p	AKAP10
hsa-miR-92b-3p	ADCY3
hsa-miR-92b-3p	ADAM19
hsa-miR-92a-3p	SLC25A16
hsa-miR-92a-3p	ZFPM2
hsa-miR-92a-3p	ZDHHC5
hsa-miR-92a-3p	ZC2HC1A
hsa-miR-92a-3p	ZBTB20
hsa-miR-92a-3p	VCL
hsa-miR-92a-3p	USP31
hsa-miR-92a-3p	UGP2
hsa-miR-92a-3p	UBXN4
hsa-miR-92a-3p	TTPAL
hsa-miR-92a-3p	TTBK2
hsa-miR-92a-3p	TSC1
hsa-miR-92a-3p	TOP1
hsa-miR-92a-3p	TNPO1
hsa-miR-92a-3p	TMF1
hsa-miR-92a-3p	TMEM87A
hsa-miR-92a-3p	TEX2
hsa-miR-92a-3p	TBL1XR1
hsa-miR-92a-3p	STRN
hsa-miR-92a-3p	STAU2
hsa-miR-92a-3p	SRPK2
hsa-miR-92a-3p	SREK1IP1
hsa-miR-92a-3p	SOCS6
hsa-miR-92a-3p	SNN
hsa-miR-92a-3p	SMAD6
hsa-miR-92a-3p	SLC9A1
hsa-miR-92a-3p	SLC12A2
hsa-miR-92a-3p	SGPP1
hsa-miR-92a-3p	SETD1B
hsa-miR-92a-3p	SEC31B
hsa-miR-92a-3p	RPS6KA4
hsa-miR-92a-3p	RNF4
hsa-miR-92a-3p	RNF38
hsa-miR-92a-3p	RNF10
hsa-miR-92a-3p	REXO1
hsa-miR-92a-3p	RBM47
hsa-miR-92a-3p	RBFOX2
hsa-miR-92a-3p	RASSF3
hsa-miR-92a-3p	RABGAP1L
hsa-miR-92a-3p	RAB23
hsa-miR-92a-3p	PSMD14
hsa-miR-92a-3p	PRKAR2B
hsa-miR-92a-3p	PPP1R12A
hsa-miR-92a-3p	POLK
hsa-miR-92a-3p	PIP5K1C
hsa-miR-92a-3p	PIK3CB
hsa-miR-92a-3p	PHF15
hsa-miR-92a-3p	PEAK1
hsa-miR-92a-3p	PDE8A
hsa-miR-92a-3p	PDE3B
hsa-miR-92a-3p	PAPOLA
hsa-miR-92a-3p	PAPD7
hsa-miR-92a-3p	PANK3
hsa-miR-92a-3p	OTUD3
hsa-miR-92a-3p	NRF1
hsa-miR-92a-3p	NFYB
hsa-miR-92a-3p	NFIX
hsa-miR-92a-3p	NFIB
hsa-miR-92a-3p	NF2
hsa-miR-92a-3p	NEDD4L
hsa-miR-92a-3p	NBEAL1
hsa-miR-92a-3p	NAA50
hsa-miR-92a-3p	NAA15
hsa-miR-92a-3p	MYLK
hsa-miR-92a-3p	MYLIP
hsa-miR-92a-3p	MYH9
hsa-miR-92a-3p	MTMR9
hsa-miR-92a-3p	MTF1
hsa-miR-92a-3p	MS4A2
hsa-miR-92a-3p	MAT2B
hsa-miR-92a-3p	MAN2A1
hsa-miR-92a-3p	LEPREL2
hsa-miR-92a-3p	KLHDC10
hsa-miR-92a-3p	KIF1B
hsa-miR-92a-3p	KIAA1109
hsa-miR-92a-3p	JOSD1
hsa-miR-92a-3p	JMY
hsa-miR-92a-3p	IRS2
hsa-miR-92a-3p	IQGAP2
hsa-miR-92a-3p	IMPA2
hsa-miR-92a-3p	IDH1
hsa-miR-92a-3p	HNRNPU
hsa-miR-92a-3p	HERPUD2
hsa-miR-92a-3p	HERC3
hsa-miR-92a-3p	HAND2
hsa-miR-92a-3p	H3F3C
hsa-miR-92a-3p	GRHL1
hsa-miR-92a-3p	GOLGA8B
hsa-miR-92a-3p	GOLGA8A
hsa-miR-92a-3p	GNAQ
hsa-miR-92a-3p	GATAD2B
hsa-miR-92a-3p	GAS2L3
hsa-miR-92a-3p	FUT11
hsa-miR-92a-3p	FUBP1
hsa-miR-92a-3p	FOXP4
hsa-miR-92a-3p	FNIP2
hsa-miR-92a-3p	FCHO2
hsa-miR-92a-3p	FAM214A
hsa-miR-92a-3p	FAM117B
hsa-miR-92a-3p	ERGIC2
hsa-miR-92a-3p	EPC2
hsa-miR-92a-3p	ELK4
hsa-miR-92a-3p	DYRK2
hsa-miR-92a-3p	DUSP5
hsa-miR-92a-3p	DTX2
hsa-miR-92a-3p	DNMT3A
hsa-miR-92a-3p	DNAJC30
hsa-miR-92a-3p	DNAJC27
hsa-miR-92a-3p	DMXL1
hsa-miR-92a-3p	DDX3X
hsa-miR-92a-3p	DCAF6
hsa-miR-92a-3p	DAG1
hsa-miR-92a-3p	DAAM1
hsa-miR-92a-3p	CTNNBIP1
hsa-miR-92a-3p	CREB1
hsa-miR-92a-3p	COG1
hsa-miR-92a-3p	CDKN1C
hsa-miR-92a-3p	CDC42EP2
hsa-miR-92a-3p	CCNE2
hsa-miR-92a-3p	C5orf24
hsa-miR-92a-3p	C2orf69
hsa-miR-92a-3p	C20orf194
hsa-miR-92a-3p	C16orf52
hsa-miR-92a-3p	BRMS1L
hsa-miR-92a-3p	AZIN1
hsa-miR-92a-3p	ATP11A
hsa-miR-92a-3p	ASPH
hsa-miR-92a-3p	ARHGEF10
hsa-miR-92a-3p	ARFGEF2
hsa-miR-92a-3p	AP1AR
hsa-miR-92a-3p	ANO8
hsa-miR-92a-3p	AKAP10
hsa-miR-92a-3p	AIFM2
hsa-miR-92a-3p	AFF4
hsa-miR-92a-3p	ADO
hsa-miR-92a-3p	ADAM10
hsa-miR-92a-3p	ACTR3
hsa-miR-92a-3p	ACOX1
hsa-miR-92a-3p	ABI2
hsa-miR-502-3p	RPH3A
hsa-miR-502-3p	FJX1
hsa-miR-502-3p	DOK6
hsa-miR-501-3p	WDR82
hsa-miR-501-3p	STIM2
hsa-miR-501-3p	SEC63
hsa-miR-501-3p	RNF144A
hsa-miR-501-3p	PTBP2
hsa-miR-501-3p	PSMD11
hsa-miR-501-3p	LDHA
hsa-miR-501-3p	KDM4A
hsa-miR-501-3p	KCTD9
hsa-miR-501-3p	FAM213B
hsa-miR-501-3p	ATP11A
hsa-miR-501-3p	APC
hsa-miR-501-3p	ADAMTS3
hsa-miR-486-5p	SHB
hsa-miR-486-5p	ZNRF2
hsa-miR-486-5p	ZNF740
hsa-miR-486-5p	ZNF507
hsa-miR-486-5p	TOB1
hsa-miR-486-5p	SPATS2L
hsa-miR-486-5p	SOX12
hsa-miR-486-5p	SMAD2
hsa-miR-486-5p	SLAIN2
hsa-miR-486-5p	RHOQ
hsa-miR-486-5p	RASSF3
hsa-miR-486-5p	RAD51L3-RFFL
hsa-miR-486-5p	RAB11FIP4
hsa-miR-486-5p	PPP3CB
hsa-miR-486-5p	PLAGL2
hsa-miR-486-5p	GPX8
hsa-miR-486-5p	FNIP2
hsa-miR-486-5p	FASTK
hsa-miR-486-5p	DCBLD2
hsa-miR-486-5p	CCDC85C
hsa-miR-486-5p	CAPRIN1
hsa-miR-486-5p	B3GNT9
hsa-miR-486-5p	B3GAT2
hsa-miR-486-5p	ATXN7L3
hsa-miR-425-5p	SLC25A16
hsa-miR-425-5p	ZNF449
hsa-miR-425-5p	ZC3H6
hsa-miR-425-5p	TMEM127
hsa-miR-425-5p	TM9SF3
hsa-miR-425-5p	THRB
hsa-miR-425-5p	SPATS2L
hsa-miR-425-5p	SNX12
hsa-miR-425-5p	PDE3B
hsa-miR-425-5p	MEIS1
hsa-miR-425-5p	MAP3K5
hsa-miR-425-5p	MAML1
hsa-miR-425-5p	LRRC40
hsa-miR-425-5p	IMPAD1
hsa-miR-425-5p	HNRNPD
hsa-miR-425-5p	HIPK3
hsa-miR-425-5p	HDLBP
hsa-miR-425-5p	GOLGA4
hsa-miR-425-5p	FZD4
hsa-miR-425-5p	ERP44
hsa-miR-425-5p	CFL2
hsa-miR-425-5p	AFF4
hsa-miR-425-5p	ADK
hsa-miR-423-3p	ARFGAP1
hsa-miR-423-5p	THBS3
hsa-miR-423-5p	ZNF787
hsa-miR-423-5p	ZNF609
hsa-miR-423-5p	TYRO3
hsa-miR-423-5p	TPCN1
hsa-miR-423-5p	TMEM120B
hsa-miR-423-5p	SMG6
hsa-miR-423-5p	RNPEPL1
hsa-miR-423-5p	RNF5
hsa-miR-423-5p	PRKACA
hsa-miR-423-5p	PCYOX1
hsa-miR-423-5p	PAOX
hsa-miR-423-5p	NUCB1
hsa-miR-423-5p	NFIX
hsa-miR-423-5p	NAV1
hsa-miR-423-5p	NAGPA
hsa-miR-423-5p	MYO9B
hsa-miR-423-5p	MPRIP
hsa-miR-423-5p	MED22
hsa-miR-423-5p	MAP3K3
hsa-miR-423-5p	LHX6
hsa-miR-423-5p	KLC2
hsa-miR-423-5p	INO80
hsa-miR-423-5p	GMPPB
hsa-miR-423-5p	GLYR1
hsa-miR-423-5p	GK5
hsa-miR-423-5p	FOXP4
hsa-miR-423-5p	FBXL16
hsa-miR-423-5p	FAM127B
hsa-miR-423-5p	ENGASE
hsa-miR-423-5p	DYRK1B
hsa-miR-423-5p	DLGAP4
hsa-miR-423-5p	DERL3
hsa-miR-423-5p	CTDNEP1
hsa-miR-423-5p	CRTC2
hsa-miR-423-5p	CNBP
hsa-miR-423-5p	CELSR2
hsa-miR-423-5p	ATXN7L3
hsa-miR-423-5p	AMBRA1
hsa-miR-378a-3p	SFT2D3
hsa-miR-378a-3p	PAPD5
hsa-miR-378a-3p	NFX1
hsa-miR-378a-3p	LAS1L
hsa-miR-378a-3p	IL6ST
hsa-miR-378a-3p	FOXG1
hsa-miR-378a-3p	ABI2
hsa-miR-374b-5p	ZNF236
hsa-miR-374b-5p	ZNF207
hsa-miR-374b-5p	ZEB2
hsa-miR-374b-5p	ZC3H6
hsa-miR-374b-5p	YOD1
hsa-miR-374b-5p	XPOT
hsa-miR-374b-5p	WDR11
hsa-miR-374b-5p	TET3
hsa-miR-374b-5p	TAOK1
hsa-miR-374b-5p	SRSF7
hsa-miR-374b-5p	SLC16A1
hsa-miR-374b-5p	SLC15A4
hsa-miR-374b-5p	SETD7
hsa-miR-374b-5p	RGS14
hsa-miR-374b-5p	RAB5B
hsa-miR-374b-5p	PPM1K
hsa-miR-374b-5p	PKNOX1
hsa-miR-374b-5p	PIK3CA
hsa-miR-374b-5p	PHF21A
hsa-miR-374b-5p	PDPK1
hsa-miR-374b-5p	NLN
hsa-miR-374b-5p	MIPOL1
hsa-miR-374b-5p	MEIS1
hsa-miR-374b-5p	MBNL1
hsa-miR-374b-5p	LCA5
hsa-miR-374b-5p	JMY
hsa-miR-374b-5p	GABPA
hsa-miR-374b-5p	EIF4G2
hsa-miR-374b-5p	EIF3A
hsa-miR-374b-5p	EIF2AK4
hsa-miR-374b-5p	EDEM3
hsa-miR-374b-5p	DNMT3A
hsa-miR-374b-5p	DNAJC6
hsa-miR-374b-5p	DCUN1D1
hsa-miR-374b-5p	DBR1
hsa-miR-374b-5p	COG3
hsa-miR-374b-5p	CNST
hsa-miR-374b-5p	CCNE2
hsa-miR-374b-5p	C5orf28
hsa-miR-374b-5p	BTBD7
hsa-miR-374b-5p	ARIH2
hsa-miR-374b-5p	ARHGAP5
hsa-miR-374b-5p	ANKRD13C
hsa-miR-374b-5p	AFF1
hsa-miR-374a-5p	PRRG1
hsa-miR-374a-5p	ZNF771
hsa-miR-374a-5p	ZCCHC14
hsa-miR-374a-5p	USP38
hsa-miR-374a-5p	UBE2B
hsa-miR-374a-5p	TXNL1
hsa-miR-374a-5p	TET2
hsa-miR-374a-5p	SPRY2
hsa-miR-374a-5p	SPICE1
hsa-miR-374a-5p	SHOC2
hsa-miR-374a-5p	SETD1B
hsa-miR-374a-5p	RYBP
hsa-miR-374a-5p	PPTC7
hsa-miR-374a-5p	POGZ
hsa-miR-374a-5p	PAQR3
hsa-miR-374a-5p	NFIA
hsa-miR-374a-5p	MYO9A
hsa-miR-374a-5p	MSX1
hsa-miR-374a-5p	METRNL
hsa-miR-374a-5p	MEF2D
hsa-miR-374a-5p	LMLN
hsa-miR-374a-5p	LIG3
hsa-miR-374a-5p	LCA5
hsa-miR-374a-5p	KIAA1432
hsa-miR-374a-5p	IQCK
hsa-miR-374a-5p	HERC2
hsa-miR-374a-5p	EIF2AK4
hsa-miR-374a-5p	DNMT3A
hsa-miR-374a-5p	DNAJB1
hsa-miR-374a-5p	DBR1
hsa-miR-374a-5p	CYFIP1
hsa-miR-374a-5p	CRTC2
hsa-miR-374a-5p	CAMSAP2
hsa-miR-374a-5p	C16orf72
hsa-miR-374a-5p	C11orf58
hsa-miR-374a-5p	C10orf12
hsa-miR-374a-5p	ATP1A1
hsa-miR-374a-5p	ARCN1
hsa-miR-374a-5p	ANLN
hsa-miR-374a-5p	AKT1
hsa-miR-374a-5p	AFF1
hsa-miR-361-5p	TMEM106B
hsa-miR-361-5p	SLC41A1
hsa-miR-361-5p	SLC25A12
hsa-miR-361-5p	RQCD1
hsa-miR-361-5p	QSOX1
hsa-miR-361-5p	POLR2M
hsa-miR-361-5p	PBX1
hsa-miR-361-5p	NEBL
hsa-miR-361-5p	LUC7L
hsa-miR-361-5p	GPHN
hsa-miR-361-5p	FOXM1
hsa-miR-361-5p	DIAPH2
hsa-miR-361-5p	DDX52
hsa-miR-361-5p	DCUN1D3
hsa-miR-361-5p	CTNND1
hsa-miR-361-5p	CCDC58
hsa-miR-361-5p	ALG9
hsa-miR-342-3p	ZNF280C
hsa-miR-342-3p	TTBK2
hsa-miR-342-3p	SH2B1
hsa-miR-342-3p	SETD7
hsa-miR-342-3p	RAP2B
hsa-miR-342-3p	PLEKHH2
hsa-miR-342-3p	PIK3IP1
hsa-miR-342-3p	PAOX
hsa-miR-342-3p	P4HA2
hsa-miR-342-3p	OPHN1
hsa-miR-342-3p	NKAP
hsa-miR-342-3p	NCKAP1
hsa-miR-342-3p	MYLK3
hsa-miR-342-3p	MBNL3
hsa-miR-342-3p	MAGIX
hsa-miR-342-3p	KLF13
hsa-miR-342-3p	GMEB1
hsa-miR-342-3p	FBXL20
hsa-miR-342-3p	FAM53C
hsa-miR-342-3p	DYRK2
hsa-miR-342-3p	DNAJC6
hsa-miR-342-3p	DGCR2
hsa-miR-342-3p	DDX3X
hsa-miR-342-3p	CXorf23
hsa-miR-342-3p	CDK6
hsa-miR-342-3p	CAMKK2
hsa-miR-342-3p	CAMK2N1
hsa-miR-342-3p	CA12
hsa-miR-342-3p	C2orf43
hsa-miR-342-3p	C19orf25
hsa-miR-342-3p	BTBD7
hsa-miR-342-3p	ATXN1L
hsa-miR-342-3p	ARMCX3
hsa-miR-342-3p	ARHGAP19-SLIT1
hsa-miR-326	RASL10B
hsa-miR-326	HNF4A
hsa-miR-320a	ZBED6
hsa-miR-320a	YWHAQ
hsa-miR-320a	USP46
hsa-miR-320a	STIM2
hsa-miR-320a	ST3GAL1
hsa-miR-320a	RANBP2
hsa-miR-320a	PPP1R11
hsa-miR-320a	PLK3
hsa-miR-320a	PFKFB3
hsa-miR-320a	MOB3C
hsa-miR-320a	MMP19
hsa-miR-320a	INO80D
hsa-miR-320a	FAM204A
hsa-miR-320a	FAM117B
hsa-miR-320a	EPN2
hsa-miR-320a	DHX15
hsa-miR-320a	DAG1
hsa-miR-320a	C21orf91
hsa-miR-320a	BPTF
hsa-miR-320a	AGFG1
hsa-miR-30e-3p	FXR1
hsa-miR-30e-5p	PEX26
hsa-miR-30e-5p	ZNF746
hsa-miR-30e-5p	ZMYND8
hsa-miR-30e-5p	ZFC3H1
hsa-miR-30e-5p	ZDHHC14
hsa-miR-30e-5p	WDR47
hsa-miR-30e-5p	USP48
hsa-miR-30e-5p	UBE2O
hsa-miR-30e-5p	TXNDC5
hsa-miR-30e-5p	TUBGCP3
hsa-miR-30e-5p	TRIP12
hsa-miR-30e-5p	TRIM23
hsa-miR-30e-5p	TRAF3IP2
hsa-miR-30e-5p	TNFRSF8
hsa-miR-30e-5p	STK17B
hsa-miR-30e-5p	SPEN
hsa-miR-30e-5p	SNX27
hsa-miR-30e-5p	SNX18
hsa-miR-30e-5p	SLC9A8
hsa-miR-30e-5p	SLC9A4
hsa-miR-30e-5p	SLC22A23
hsa-miR-30e-5p	SIK3
hsa-miR-30e-5p	SFMBT1
hsa-miR-30e-5p	SCN2A
hsa-miR-30e-5p	RUNX2
hsa-miR-30e-5p	RNF157
hsa-miR-30e-5p	RHOB
hsa-miR-30e-5p	RCBTB1
hsa-miR-30e-5p	RBM15B
hsa-miR-30e-5p	RAB23
hsa-miR-30e-5p	PPTC7
hsa-miR-30e-5p	PPP1R18
hsa-miR-30e-5p	PPID
hsa-miR-30e-5p	PPAPDC2
hsa-miR-30e-5p	POLR3G
hsa-miR-30e-5p	PIGA
hsa-miR-30e-5p	PI4K2B
hsa-miR-30e-5p	PHF13
hsa-miR-30e-5p	PAPD5
hsa-miR-30e-5p	P4HA1
hsa-miR-30e-5p	MYSM1
hsa-miR-30e-5p	MSI2
hsa-miR-30e-5p	MMP19
hsa-miR-30e-5p	MFSD11
hsa-miR-30e-5p	MAST3
hsa-miR-30e-5p	MAML1
hsa-miR-30e-5p	LSM14B
hsa-miR-30e-5p	LPP
hsa-miR-30e-5p	LMLN
hsa-miR-30e-5p	LMBR1L
hsa-miR-30e-5p	KLF11
hsa-miR-30e-5p	JOSD1
hsa-miR-30e-5p	JAK1
hsa-miR-30e-5p	ITSN1
hsa-miR-30e-5p	HIPK1
hsa-miR-30e-5p	GTDC1
hsa-miR-30e-5p	GRHL1
hsa-miR-30e-5p	GPR75-ASB3
hsa-miR-30e-5p	GNAQ
hsa-miR-30e-5p	GLCCI1
hsa-miR-30e-5p	GCLC
hsa-miR-30e-5p	G6PC3
hsa-miR-30e-5p	FOXO3
hsa-miR-30e-5p	FAM72D
hsa-miR-30e-5p	FAF2
hsa-miR-30e-5p	EPC2
hsa-miR-30e-5p	ENOX2
hsa-miR-30e-5p	DPY19L3
hsa-miR-30e-5p	DNMT3A
hsa-miR-30e-5p	DMD
hsa-miR-30e-5p	DLK1
hsa-miR-30e-5p	DGKD
hsa-miR-30e-5p	DCUN1D3
hsa-miR-30e-5p	CYB561
hsa-miR-30e-5p	CSNK1G1
hsa-miR-30e-5p	CREB1
hsa-miR-30e-5p	COL4A3BP
hsa-miR-30e-5p	CFDP1
hsa-miR-30e-5p	CEP85L
hsa-miR-30e-5p	CAMKK2
hsa-miR-30e-5p	CALU
hsa-miR-30e-5p	CABLES2
hsa-miR-30e-5p	C14orf28
hsa-miR-30e-5p	BTBD7
hsa-miR-30e-5p	AVEN
hsa-miR-30e-5p	ATG5
hsa-miR-30e-5p	ARID1A
hsa-miR-30e-5p	ARHGEF3
hsa-miR-30e-5p	AMOTL1
hsa-miR-30e-5p	ALG9
hsa-miR-30e-5p	ABL2
hsa-miR-30d-5p	SEC61A2
hsa-miR-30d-5p	PRRG1
hsa-miR-30d-5p	PEX26
hsa-miR-30d-5p	ZCCHC14
hsa-miR-30d-5p	ZBTB7A
hsa-miR-30d-5p	ZBTB20
hsa-miR-30d-5p	ZBED4
hsa-miR-30d-5p	YTHDC1
hsa-miR-30d-5p	YES1
hsa-miR-30d-5p	WDR47
hsa-miR-30d-5p	WDR26
hsa-miR-30d-5p	USP15
hsa-miR-30d-5p	UBE2O
hsa-miR-30d-5p	UBE2J1
hsa-miR-30d-5p	TSPYL4
hsa-miR-30d-5p	TSC22D2
hsa-miR-30d-5p	TRIM23
hsa-miR-30d-5p	TRAF3IP2
hsa-miR-30d-5p	TRAF3
hsa-miR-30d-5p	TPM4
hsa-miR-30d-5p	TMEM87A
hsa-miR-30d-5p	TMEM56
hsa-miR-30d-5p	TEX2
hsa-miR-30d-5p	TET1
hsa-miR-30d-5p	TAOK1
hsa-miR-30d-5p	TAF4B
hsa-miR-30d-5p	SUV39H2
hsa-miR-30d-5p	SURF4
hsa-miR-30d-5p	SUCLG2
hsa-miR-30d-5p	STXBP5
hsa-miR-30d-5p	STX7
hsa-miR-30d-5p	STK17B
hsa-miR-30d-5p	SSH1
hsa-miR-30d-5p	SSBP3
hsa-miR-30d-5p	SPATS2L
hsa-miR-30d-5p	SOS1
hsa-miR-30d-5p	SOCS6
hsa-miR-30d-5p	SNX27
hsa-miR-30d-5p	SNX18
hsa-miR-30d-5p	SNAI1
hsa-miR-30d-5p	SMARCD2
hsa-miR-30d-5p	SMAP1
hsa-miR-30d-5p	SMAD2
hsa-miR-30d-5p	SLC9A4
hsa-miR-30d-5p	SLC7A6
hsa-miR-30d-5p	SLC6A9
hsa-miR-30d-5p	SLC38A7
hsa-miR-30d-5p	SLC35B4
hsa-miR-30d-5p	SLC35A5
hsa-miR-30d-5p	SLC35A3
hsa-miR-30d-5p	SLC29A3
hsa-miR-30d-5p	SLC22A23
hsa-miR-30d-5p	SETD1B
hsa-miR-30d-5p	2021-09-07
hsa-miR-30d-5p	SEPHS1
hsa-miR-30d-5p	SEC22A
hsa-miR-30d-5p	SCN9A
hsa-miR-30d-5p	SCAF4
hsa-miR-30d-5p	S100PBP
hsa-miR-30d-5p	RUNX2
hsa-miR-30d-5p	RPS6KA5
hsa-miR-30d-5p	RHOB
hsa-miR-30d-5p	RHEBL1
hsa-miR-30d-5p	RCBTB1
hsa-miR-30d-5p	RCAN1
hsa-miR-30d-5p	RAB23
hsa-miR-30d-5p	RAB11A
hsa-miR-30d-5p	R3HDM1
hsa-miR-30d-5p	PTGFRN
hsa-miR-30d-5p	PRPF40A
hsa-miR-30d-5p	PRKRIR
hsa-miR-30d-5p	PPP3R1
hsa-miR-30d-5p	PPP3CB
hsa-miR-30d-5p	PPAPDC2
hsa-miR-30d-5p	PITX1
hsa-miR-30d-5p	PIGX
hsa-miR-30d-5p	PIGA
hsa-miR-30d-5p	PI4K2B
hsa-miR-30d-5p	PHIP
hsa-miR-30d-5p	PHF13
hsa-miR-30d-5p	PGGT1B
hsa-miR-30d-5p	PEAK1
hsa-miR-30d-5p	PDE7A
hsa-miR-30d-5p	PACRGL
hsa-miR-30d-5p	NRBF2
hsa-miR-30d-5p	NFYB
hsa-miR-30d-5p	NFIB
hsa-miR-30d-5p	NAGPA
hsa-miR-30d-5p	N4BP2
hsa-miR-30d-5p	MSI2
hsa-miR-30d-5p	MNT
hsa-miR-30d-5p	MMD
hsa-miR-30d-5p	MIER3
hsa-miR-30d-5p	MBNL3
hsa-miR-30d-5p	MAU2
hsa-miR-30d-5p	MAP3K1
hsa-miR-30d-5p	MAN1A2
hsa-miR-30d-5p	MAML1
hsa-miR-30d-5p	MAGI2
hsa-miR-30d-5p	LYSMD3
hsa-miR-30d-5p	LYN
hsa-miR-30d-5p	LONRF3
hsa-miR-30d-5p	LIN28B
hsa-miR-30d-5p	LEPR
hsa-miR-30d-5p	KLF11
hsa-miR-30d-5p	KLF10
hsa-miR-30d-5p	KIF3A
hsa-miR-30d-5p	KIF16B
hsa-miR-30d-5p	KIAA1033
hsa-miR-30d-5p	KIAA0247
hsa-miR-30d-5p	JOSD1
hsa-miR-30d-5p	JAG2
hsa-miR-30d-5p	ITSN1
hsa-miR-30d-5p	ITPK1
hsa-miR-30d-5p	IRF2BP2
hsa-miR-30d-5p	INTS2
hsa-miR-30d-5p	ING5
hsa-miR-30d-5p	IGF2R
hsa-miR-30d-5p	IDE
hsa-miR-30d-5p	HNRNPA3
hsa-miR-30d-5p	HERC3
hsa-miR-30d-5p	HDAC5
hsa-miR-30d-5p	GZF1
hsa-miR-30d-5p	GRHL1
hsa-miR-30d-5p	GPR75-ASB3
hsa-miR-30d-5p	GPR63
hsa-miR-30d-5p	GPR180
hsa-miR-30d-5p	GPR108
hsa-miR-30d-5p	GOLGA8B
hsa-miR-30d-5p	GOLGA6L10
hsa-miR-30d-5p	GOLGA1
hsa-miR-30d-5p	GNPDA1
hsa-miR-30d-5p	GLUD1
hsa-miR-30d-5p	GIGYF1
hsa-miR-30d-5p	GCLC
hsa-miR-30d-5p	FOXP4
hsa-miR-30d-5p	FBXO34
hsa-miR-30d-5p	FBXL20
hsa-miR-30d-5p	FAM72D
hsa-miR-30d-5p	FAM72B
hsa-miR-30d-5p	FAM217B
hsa-miR-30d-5p	FAF2
hsa-miR-30d-5p	EXTL2
hsa-miR-30d-5p	EVI5
hsa-miR-30d-5p	ESCO1
hsa-miR-30d-5p	EPC2
hsa-miR-30d-5p	ELMOD2
hsa-miR-30d-5p	EEF2K
hsa-miR-30d-5p	EEA1
hsa-miR-30d-5p	EAF1
hsa-miR-30d-5p	DPY19L3
hsa-miR-30d-5p	DOCK7
hsa-miR-30d-5p	DNAJC25
hsa-miR-30d-5p	DNAJC13
hsa-miR-30d-5p	DLK1
hsa-miR-30d-5p	DIP2B
hsa-miR-30d-5p	DHX40
hsa-miR-30d-5p	DGKZ
hsa-miR-30d-5p	DENND5B
hsa-miR-30d-5p	DDX46
hsa-miR-30d-5p	DCP2
hsa-miR-30d-5p	CYLD
hsa-miR-30d-5p	CUL2
hsa-miR-30d-5p	CRLF3
hsa-miR-30d-5p	CPSF6
hsa-miR-30d-5p	CPNE8
hsa-miR-30d-5p	CNOT6
hsa-miR-30d-5p	CLN8
hsa-miR-30d-5p	CHFR
hsa-miR-30d-5p	CFDP1
hsa-miR-30d-5p	CERS6
hsa-miR-30d-5p	CEP170
hsa-miR-30d-5p	CELF1
hsa-miR-30d-5p	CD2AP
hsa-miR-30d-5p	CBX3
hsa-miR-30d-5p	CAMKK2
hsa-miR-30d-5p	CAMK2N1
hsa-miR-30d-5p	BTBD7
hsa-miR-30d-5p	BECN1
hsa-miR-30d-5p	BCOR
hsa-miR-30d-5p	BCLAF1
hsa-miR-30d-5p	BCL6
hsa-miR-30d-5p	B4GALT5
hsa-miR-30d-5p	B3GNT5
hsa-miR-30d-5p	AVEN
hsa-miR-30d-5p	ATP2B1
hsa-miR-30d-5p	ATAD2B
hsa-miR-30d-5p	ARL6IP6
hsa-miR-30d-5p	ARL4A
hsa-miR-30d-5p	ARL15
hsa-miR-30d-5p	ARIH1
hsa-miR-30d-5p	ARHGEF3
hsa-miR-30d-5p	ARF4
hsa-miR-30d-5p	AQR
hsa-miR-30d-5p	AP3S1
hsa-miR-30d-5p	ALKBH1
hsa-miR-30d-5p	ALG9
hsa-miR-30d-5p	AKIRIN1
hsa-miR-30d-5p	AKAP10
hsa-miR-30d-5p	AFF4
hsa-miR-30d-5p	ADAMTS14
hsa-miR-30d-5p	ADAM9
hsa-miR-30d-5p	ABHD6
hsa-miR-30b-5p	TNXB
hsa-miR-30b-5p	PDGFRB
hsa-miR-30b-5p	KIAA0226L
hsa-miR-30b-5p	BMP7
hsa-miR-30b-5p	ASXL3
hsa-miR-29a-3p	ZNF609
hsa-miR-29a-3p	ZNF24
hsa-miR-29a-3p	ZMIZ1
hsa-miR-29a-3p	ZKSCAN4
hsa-miR-29a-3p	ZFP91
hsa-miR-29a-3p	ZFP36
hsa-miR-29a-3p	ZER1
hsa-miR-29a-3p	XPNPEP1
hsa-miR-29a-3p	WDR26
hsa-miR-29a-3p	VPS25
hsa-miR-29a-3p	VAMP7
hsa-miR-29a-3p	USP42
hsa-miR-29a-3p	USP37
hsa-miR-29a-3p	USP15
hsa-miR-29a-3p	URB1
hsa-miR-29a-3p	U2SURP
hsa-miR-29a-3p	TUBB2A
hsa-miR-29a-3p	TSPAN14
hsa-miR-29a-3p	TSC22D3
hsa-miR-29a-3p	TRAF5
hsa-miR-29a-3p	TRAF3
hsa-miR-29a-3p	TNRC18
hsa-miR-29a-3p	TMTC3
hsa-miR-29a-3p	TMEM44
hsa-miR-29a-3p	TMEM183A
hsa-miR-29a-3p	TMED9
hsa-miR-29a-3p	TET2
hsa-miR-29a-3p	TAF5
hsa-miR-29a-3p	SYNCRIP
hsa-miR-29a-3p	STT3A
hsa-miR-29a-3p	SRGAP2
hsa-miR-29a-3p	SPRY4
hsa-miR-29a-3p	SPEN
hsa-miR-29a-3p	SOCS7
hsa-miR-29a-3p	SMURF2
hsa-miR-29a-3p	SMARCC1
hsa-miR-29a-3p	SLC7A6
hsa-miR-29a-3p	SLC25A22
hsa-miR-29a-3p	SLC10A7
hsa-miR-29a-3p	SIRT1
hsa-miR-29a-3p	SIKE1
hsa-miR-29a-3p	SIDT2
hsa-miR-29a-3p	SETDB2
hsa-miR-29a-3p	SCYL2
hsa-miR-29a-3p	SCAI
hsa-miR-29a-3p	RNF214
hsa-miR-29a-3p	RHOBTB1
hsa-miR-29a-3p	RHBDD1
hsa-miR-29a-3p	RFESD
hsa-miR-29a-3p	RCOR1
hsa-miR-29a-3p	RAP1GDS1
hsa-miR-29a-3p	RAB40C
hsa-miR-29a-3p	PRR14L
hsa-miR-29a-3p	PRPF40A
hsa-miR-29a-3p	PRKRA
hsa-miR-29a-3p	PLEKHA8
hsa-miR-29a-3p	PIK3CA
hsa-miR-29a-3p	PHC1
hsa-miR-29a-3p	PEX5
hsa-miR-29a-3p	PER3
hsa-miR-29a-3p	PEAK1
hsa-miR-29a-3p	PDE7A
hsa-miR-29a-3p	PAQR3
hsa-miR-29a-3p	OTUD4
hsa-miR-29a-3p	OSBPL3
hsa-miR-29a-3p	NUFIP2
hsa-miR-29a-3p	NFATC3
hsa-miR-29a-3p	NCKAP5L
hsa-miR-29a-3p	NANP
hsa-miR-29a-3p	NANOS1
hsa-miR-29a-3p	N4BP2
hsa-miR-29a-3p	MYO16
hsa-miR-29a-3p	MTMR4
hsa-miR-29a-3p	MSL1
hsa-miR-29a-3p	MMP24
hsa-miR-29a-3p	MGAT4B
hsa-miR-29a-3p	MED26
hsa-miR-29a-3p	MBLAC2
hsa-miR-29a-3p	MAU2
hsa-miR-29a-3p	MAPRE2
hsa-miR-29a-3p	LSM14B
hsa-miR-29a-3p	LNPEP
hsa-miR-29a-3p	KPNB1
hsa-miR-29a-3p	KLHL8
hsa-miR-29a-3p	KIF5B
hsa-miR-29a-3p	KIF3B
hsa-miR-29a-3p	KIAA0895L
hsa-miR-29a-3p	KCNIP2
hsa-miR-29a-3p	JOSD1
hsa-miR-29a-3p	IREB2
hsa-miR-29a-3p	HSPA4L
hsa-miR-29a-3p	HS3ST3B1
hsa-miR-29a-3p	HIST1H2BF
hsa-miR-29a-3p	GOPC
hsa-miR-29a-3p	GMEB1
hsa-miR-29a-3p	GGCT
hsa-miR-29a-3p	GEMIN2
hsa-miR-29a-3p	FZD5
hsa-miR-29a-3p	FZD4
hsa-miR-29a-3p	FRS2
hsa-miR-29a-3p	FOXJ2
hsa-miR-29a-3p	FEM1A
hsa-miR-29a-3p	FBXL20
hsa-miR-29a-3p	FASTK
hsa-miR-29a-3p	FAM53C
hsa-miR-29a-3p	ERP44
hsa-miR-29a-3p	EPS15
hsa-miR-29a-3p	EIF4E3
hsa-miR-29a-3p	EIF2S2
hsa-miR-29a-3p	DOT1L
hsa-miR-29a-3p	DNMT3A
hsa-miR-29a-3p	DIAPH2
hsa-miR-29a-3p	DENND5B
hsa-miR-29a-3p	DCAF12
hsa-miR-29a-3p	CYCS
hsa-miR-29a-3p	CSRNP2
hsa-miR-29a-3p	CNOT8
hsa-miR-29a-3p	CHSY1
hsa-miR-29a-3p	CEP41
hsa-miR-29a-3p	CDK6
hsa-miR-29a-3p	CCNYL1
hsa-miR-29a-3p	CCNL2
hsa-miR-29a-3p	CCNJ
hsa-miR-29a-3p	CCDC88A
hsa-miR-29a-3p	CAMKK2
hsa-miR-29a-3p	C9orf72
hsa-miR-29a-3p	C7orf60
hsa-miR-29a-3p	C4orf32
hsa-miR-29a-3p	BTBD7
hsa-miR-29a-3p	BCL7A
hsa-miR-29a-3p	BBS1
hsa-miR-29a-3p	BBC3
hsa-miR-29a-3p	ATP6V1A
hsa-miR-29a-3p	ATAD2B
hsa-miR-29a-3p	ASAP2
hsa-miR-29a-3p	AP1G1
hsa-miR-29a-3p	ANK3
hsa-miR-29a-3p	ALS2
hsa-miR-29a-3p	ADAM19
hsa-miR-29a-3p	ADA
hsa-miR-29a-3p	ABCB6
hsa-miR-27b-3p	TBC1D4
hsa-miR-27b-3p	SLC25A16
hsa-miR-27b-3p	ZRANB1
hsa-miR-27b-3p	ZNF618
hsa-miR-27b-3p	ZNF268
hsa-miR-27b-3p	ZFP1
hsa-miR-27b-3p	ZFHX4
hsa-miR-27b-3p	ZCCHC24
hsa-miR-27b-3p	ZBTB39
hsa-miR-27b-3p	ZBTB20
hsa-miR-27b-3p	YWHAQ
hsa-miR-27b-3p	YPEL3
hsa-miR-27b-3p	VPS26B
hsa-miR-27b-3p	VANGL1
hsa-miR-27b-3p	USP46
hsa-miR-27b-3p	USP31
hsa-miR-27b-3p	URGCP
hsa-miR-27b-3p	UBR5
hsa-miR-27b-3p	UBN2
hsa-miR-27b-3p	UBE2Q1
hsa-miR-27b-3p	TXN2
hsa-miR-27b-3p	TXLNG
hsa-miR-27b-3p	TSLP
hsa-miR-27b-3p	TRIM23
hsa-miR-27b-3p	TRAF3
hsa-miR-27b-3p	TOPBP1
hsa-miR-27b-3p	TNPO1
hsa-miR-27b-3p	TMX1
hsa-miR-27b-3p	TMEM91
hsa-miR-27b-3p	TMEM189-UBE2V1
hsa-miR-27b-3p	TMCC1
hsa-miR-27b-3p	THRB
hsa-miR-27b-3p	THAP2
hsa-miR-27b-3p	TET3
hsa-miR-27b-3p	TBPL1
hsa-miR-27b-3p	TAOK1
hsa-miR-27b-3p	SURF4
hsa-miR-27b-3p	SUB1
hsa-miR-27b-3p	STRN
hsa-miR-27b-3p	STK10
hsa-miR-27b-3p	STIM2
hsa-miR-27b-3p	STAG1
hsa-miR-27b-3p	SSH1
hsa-miR-27b-3p	SS18L1
hsa-miR-27b-3p	SREK1IP1
hsa-miR-27b-3p	SPTY2D1
hsa-miR-27b-3p	SORBS1
hsa-miR-27b-3p	SOCS6
hsa-miR-27b-3p	SNX18
hsa-miR-27b-3p	SNX12
hsa-miR-27b-3p	SNN
hsa-miR-27b-3p	SMCHD1
hsa-miR-27b-3p	SLC6A6
hsa-miR-27b-3p	SLC39A13
hsa-miR-27b-3p	SLC27A4
hsa-miR-27b-3p	SLC22A23
hsa-miR-27b-3p	SH3BGRL2
hsa-miR-27b-3p	SFSWAP
hsa-miR-27b-3p	SETD7
hsa-miR-27b-3p	SERINC3
hsa-miR-27b-3p	SEC62
hsa-miR-27b-3p	SAMD10
hsa-miR-27b-3p	RXRA
hsa-miR-27b-3p	RPS6KA5
hsa-miR-27b-3p	RNF38
hsa-miR-27b-3p	RNF144A
hsa-miR-27b-3p	RGL2
hsa-miR-27b-3p	RCBTB1
hsa-miR-27b-3p	RASSF3
hsa-miR-27b-3p	RAD54L2
hsa-miR-27b-3p	RAB20
hsa-miR-27b-3p	PTGFRN
hsa-miR-27b-3p	PPP1CC
hsa-miR-27b-3p	PPM1H
hsa-miR-27b-3p	PPARGC1B
hsa-miR-27b-3p	POGLUT1
hsa-miR-27b-3p	PLEKHH2
hsa-miR-27b-3p	PLEKHH1
hsa-miR-27b-3p	PKIB
hsa-miR-27b-3p	PIK3CA
hsa-miR-27b-3p	PIGA
hsa-miR-27b-3p	PHF7
hsa-miR-27b-3p	PHF15
hsa-miR-27b-3p	PHF13
hsa-miR-27b-3p	PEAK1
hsa-miR-27b-3p	PDXK
hsa-miR-27b-3p	PDIA5
hsa-miR-27b-3p	PDHX
hsa-miR-27b-3p	PCGF3
hsa-miR-27b-3p	PAX9
hsa-miR-27b-3p	OAF
hsa-miR-27b-3p	NUDT13
hsa-miR-27b-3p	NRARP
hsa-miR-27b-3p	NPTN
hsa-miR-27b-3p	NLN
hsa-miR-27b-3p	NLK
hsa-miR-27b-3p	NFIB
hsa-miR-27b-3p	NFAT5
hsa-miR-27b-3p	NEK6
hsa-miR-27b-3p	NEBL
hsa-miR-27b-3p	NCAM2
hsa-miR-27b-3p	NBEAL1
hsa-miR-27b-3p	N4BP1
hsa-miR-27b-3p	MTMR4
hsa-miR-27b-3p	MTA3
hsa-miR-27b-3p	MSL1
hsa-miR-27b-3p	MSI2
hsa-miR-27b-3p	MPP6
hsa-miR-27b-3p	MMD
hsa-miR-27b-3p	MKNK2
hsa-miR-27b-3p	MESDC1
hsa-miR-27b-3p	MED13
hsa-miR-27b-3p	MBNL2
hsa-miR-27b-3p	MARCKS
hsa-miR-27b-3p	MAPK14
hsa-miR-27b-3p	MAP2K7
hsa-miR-27b-3p	MAN2A1
hsa-miR-27b-3p	MAGI2
hsa-miR-27b-3p	LIMK2
hsa-miR-27b-3p	LIFR
hsa-miR-27b-3p	LASP1
hsa-miR-27b-3p	KSR1
hsa-miR-27b-3p	KLF3
hsa-miR-27b-3p	KIF21B
hsa-miR-27b-3p	KIAA1737
hsa-miR-27b-3p	KIAA1109
hsa-miR-27b-3p	KHSRP
hsa-miR-27b-3p	KDELC2
hsa-miR-27b-3p	KCNK5
hsa-miR-27b-3p	ITSN2
hsa-miR-27b-3p	ITPKC
hsa-miR-27b-3p	ITGA5
hsa-miR-27b-3p	IL6ST
hsa-miR-27b-3p	HMGCS1
hsa-miR-27b-3p	HIVEP3
hsa-miR-27b-3p	GZF1
hsa-miR-27b-3p	GTF2I
hsa-miR-27b-3p	GTF2A1
hsa-miR-27b-3p	GSK3B
hsa-miR-27b-3p	GPD1L
hsa-miR-27b-3p	GORASP1
hsa-miR-27b-3p	GNG12
hsa-miR-27b-3p	GLTP
hsa-miR-27b-3p	GK
hsa-miR-27b-3p	FNDC4
hsa-miR-27b-3p	FN1
hsa-miR-27b-3p	FGD6
hsa-miR-27b-3p	FBXO45
hsa-miR-27b-3p	FBXL20
hsa-miR-27b-3p	FASN
hsa-miR-27b-3p	FAM69A
hsa-miR-27b-3p	FAM192A
hsa-miR-27b-3p	FAM134C
hsa-miR-27b-3p	FAM126A
hsa-miR-27b-3p	FAM104A
hsa-miR-27b-3p	EPB41
hsa-miR-27b-3p	ELMO1
hsa-miR-27b-3p	EFHD2
hsa-miR-27b-3p	DVL2
hsa-miR-27b-3p	DUSP5
hsa-miR-27b-3p	DPY19L3
hsa-miR-27b-3p	DNAJC13
hsa-miR-27b-3p	DHX37
hsa-miR-27b-3p	DCP2
hsa-miR-27b-3p	CEP85L
hsa-miR-27b-3p	CELF1
hsa-miR-27b-3p	CDS2
hsa-miR-27b-3p	CDR2L
hsa-miR-27b-3p	CDC42EP3
hsa-miR-27b-3p	CDC42BPB
hsa-miR-27b-3p	CDC25B
hsa-miR-27b-3p	CCNYL1
hsa-miR-27b-3p	CBX5
hsa-miR-27b-3p	CASD1
hsa-miR-27b-3p	CASC3
hsa-miR-27b-3p	CAPN7
hsa-miR-27b-3p	CABLES2
hsa-miR-27b-3p	CA12
hsa-miR-27b-3p	C6orf211
hsa-miR-27b-3p	C2CD2
hsa-miR-27b-3p	C1orf52
hsa-miR-27b-3p	BTG1
hsa-miR-27b-3p	BRPF3
hsa-miR-27b-3p	BMPR1A
hsa-miR-27b-3p	BEND3
hsa-miR-27b-3p	BCL7A
hsa-miR-27b-3p	BCL3
hsa-miR-27b-3p	BBC3
hsa-miR-27b-3p	BAHD1
hsa-miR-27b-3p	B3GAT2
hsa-miR-27b-3p	ATP6V1A
hsa-miR-27b-3p	ATP2B1
hsa-miR-27b-3p	ATAD2B
hsa-miR-27b-3p	ARPP19
hsa-miR-27b-3p	ARID2
hsa-miR-27b-3p	ARHGAP19-SLIT1
hsa-miR-27b-3p	ARF3
hsa-miR-27b-3p	APAF1
hsa-miR-27b-3p	ANKRD40
hsa-miR-27b-3p	ANK3
hsa-miR-27b-3p	AMD1
hsa-miR-27b-3p	ALDH1L2
hsa-miR-27b-3p	AGPAT3
hsa-miR-27b-3p	ADORA2B
hsa-miR-27b-3p	ADD3
hsa-miR-27b-3p	ACVR1
hsa-miR-27b-3p	ABHD6
hsa-miR-27a-3p	ATP8B2
hsa-miR-27a-3p	SLC25A16
hsa-miR-27a-3p	ZZZ3
hsa-miR-27a-3p	ZNRF2
hsa-miR-27a-3p	ZNF618
hsa-miR-27a-3p	ZNF579
hsa-miR-27a-3p	ZNF385A
hsa-miR-27a-3p	ZHX1
hsa-miR-27a-3p	ZFP1
hsa-miR-27a-3p	ZEB2
hsa-miR-27a-3p	ZBTB39
hsa-miR-27a-3p	ZBTB20
hsa-miR-27a-3p	ZADH2
hsa-miR-27a-3p	YWHAQ
hsa-miR-27a-3p	YWHAB
hsa-miR-27a-3p	YPEL3
hsa-miR-27a-3p	WSB1
hsa-miR-27a-3p	WDTC1
hsa-miR-27a-3p	VANGL2
hsa-miR-27a-3p	USP31
hsa-miR-27a-3p	URGCP
hsa-miR-27a-3p	UNKL
hsa-miR-27a-3p	UBR5
hsa-miR-27a-3p	UBR1
hsa-miR-27a-3p	UBE2W
hsa-miR-27a-3p	UBE2V1
hsa-miR-27a-3p	UBE2D1
hsa-miR-27a-3p	UAP1
hsa-miR-27a-3p	TSC22D2
hsa-miR-27a-3p	TSC1
hsa-miR-27a-3p	TRIM23
hsa-miR-27a-3p	TOR1AIP1
hsa-miR-27a-3p	TNPO3
hsa-miR-27a-3p	TNIK
hsa-miR-27a-3p	TNFAIP3
hsa-miR-27a-3p	TMUB1
hsa-miR-27a-3p	TMSB10
hsa-miR-27a-3p	TMEM91
hsa-miR-27a-3p	TMEM33
hsa-miR-27a-3p	TMEM189-UBE2V1
hsa-miR-27a-3p	TMEM189
hsa-miR-27a-3p	TMEM123
hsa-miR-27a-3p	TMEM110
hsa-miR-27a-3p	TMED5
hsa-miR-27a-3p	TMBIM6
hsa-miR-27a-3p	THRB
hsa-miR-27a-3p	THOC1
hsa-miR-27a-3p	THAP2
hsa-miR-27a-3p	TGOLN2
hsa-miR-27a-3p	TGFBR3
hsa-miR-27a-3p	TFPI
hsa-miR-27a-3p	TAOK1
hsa-miR-27a-3p	TAB2
hsa-miR-27a-3p	SUB1
hsa-miR-27a-3p	STX16
hsa-miR-27a-3p	STK10
hsa-miR-27a-3p	STAT1
hsa-miR-27a-3p	STAG1
hsa-miR-27a-3p	SSX2IP
hsa-miR-27a-3p	SSSCA1
hsa-miR-27a-3p	SSH1
hsa-miR-27a-3p	SSBP2
hsa-miR-27a-3p	SRSF1
hsa-miR-27a-3p	SRRM2
hsa-miR-27a-3p	SREK1
hsa-miR-27a-3p	SPTY2D1
hsa-miR-27a-3p	SPTLC2
hsa-miR-27a-3p	SP1
hsa-miR-27a-3p	SOS1
hsa-miR-27a-3p	SOCS6
hsa-miR-27a-3p	SNX18
hsa-miR-27a-3p	SNX12
hsa-miR-27a-3p	SMCHD1
hsa-miR-27a-3p	SMAD5
hsa-miR-27a-3p	SMAD2
hsa-miR-27a-3p	SLC6A6
hsa-miR-27a-3p	SLC39A11
hsa-miR-27a-3p	SLC22A23
hsa-miR-27a-3p	SGPP1
hsa-miR-27a-3p	SFPQ
hsa-miR-27a-3p	SETD7
hsa-miR-27a-3p	SETD5
hsa-miR-27a-3p	SERTAD2
hsa-miR-27a-3p	SERP1
hsa-miR-27a-3p	SERBP1
hsa-miR-27a-3p	2021-09-11
hsa-miR-27a-3p	SEC62
hsa-miR-27a-3p	SEC31B
hsa-miR-27a-3p	SEC24A
hsa-miR-27a-3p	SEC22A
hsa-miR-27a-3p	SAMD10
hsa-miR-27a-3p	RXRA
hsa-miR-27a-3p	RSF1
hsa-miR-27a-3p	RPS6KB1
hsa-miR-27a-3p	RPS6KA5
hsa-miR-27a-3p	RPGRIP1L
hsa-miR-27a-3p	RNF19B
hsa-miR-27a-3p	RNF182
hsa-miR-27a-3p	RNF146
hsa-miR-27a-3p	RNF144A
hsa-miR-27a-3p	RMI2
hsa-miR-27a-3p	RIOK3
hsa-miR-27a-3p	RGPD3
hsa-miR-27a-3p	RCBTB1
hsa-miR-27a-3p	RC3H1
hsa-miR-27a-3p	RBM12B
hsa-miR-27a-3p	RAPGEF2
hsa-miR-27a-3p	RAP2B
hsa-miR-27a-3p	RAP1B
hsa-miR-27a-3p	RAD54L2
hsa-miR-27a-3p	RAB4A
hsa-miR-27a-3p	RAB3D
hsa-miR-27a-3p	PTRH2
hsa-miR-27a-3p	PTPN9
hsa-miR-27a-3p	PTGFRN
hsa-miR-27a-3p	PTGER3
hsa-miR-27a-3p	PSEN1
hsa-miR-27a-3p	PPP4R2
hsa-miR-27a-3p	PPP4C
hsa-miR-27a-3p	PPM1E
hsa-miR-27a-3p	PPIG
hsa-miR-27a-3p	PPIF
hsa-miR-27a-3p	POGLUT1
hsa-miR-27a-3p	PNRC2
hsa-miR-27a-3p	PNISR
hsa-miR-27a-3p	PLAGL2
hsa-miR-27a-3p	PLA2G15
hsa-miR-27a-3p	PISD
hsa-miR-27a-3p	PIK3CA
hsa-miR-27a-3p	PIGA
hsa-miR-27a-3p	PHF13
hsa-miR-27a-3p	PEAK1
hsa-miR-27a-3p	PDS5B
hsa-miR-27a-3p	PCGF3
hsa-miR-27a-3p	PAQR3
hsa-miR-27a-3p	NUDT13
hsa-miR-27a-3p	NRBF2
hsa-miR-27a-3p	NRAS
hsa-miR-27a-3p	NR2F6
hsa-miR-27a-3p	NR2F2
hsa-miR-27a-3p	NPEPPS
hsa-miR-27a-3p	NLN
hsa-miR-27a-3p	NFIB
hsa-miR-27a-3p	NFAT5
hsa-miR-27a-3p	NEK6
hsa-miR-27a-3p	NEDD4
hsa-miR-27a-3p	NECAP2
hsa-miR-27a-3p	NCOA5
hsa-miR-27a-3p	NCALD
hsa-miR-27a-3p	NAA50
hsa-miR-27a-3p	NAA15
hsa-miR-27a-3p	MTMR4
hsa-miR-27a-3p	MSI2
hsa-miR-27a-3p	MPP6
hsa-miR-27a-3p	MOSPD3
hsa-miR-27a-3p	MMD
hsa-miR-27a-3p	MITF
hsa-miR-27a-3p	MIER2
hsa-miR-27a-3p	METTL8
hsa-miR-27a-3p	MESDC1
hsa-miR-27a-3p	MEF2C
hsa-miR-27a-3p	MBOAT2
hsa-miR-27a-3p	MAPKAPK3
hsa-miR-27a-3p	MAPK14
hsa-miR-27a-3p	MAP2K4
hsa-miR-27a-3p	MAN2A1
hsa-miR-27a-3p	LRRC8B
hsa-miR-27a-3p	LONRF1
hsa-miR-27a-3p	LIN7C
hsa-miR-27a-3p	LIMK2
hsa-miR-27a-3p	LIFR
hsa-miR-27a-3p	LCOR
hsa-miR-27a-3p	KRAS
hsa-miR-27a-3p	KPNA6
hsa-miR-27a-3p	KPNA5
hsa-miR-27a-3p	KIF21B
hsa-miR-27a-3p	KIAA1109
hsa-miR-27a-3p	KIAA1033
hsa-miR-27a-3p	KHSRP
hsa-miR-27a-3p	KDELC2
hsa-miR-27a-3p	KCNK5
hsa-miR-27a-3p	KBTBD8
hsa-miR-27a-3p	ITPKC
hsa-miR-27a-3p	INPP5J
hsa-miR-27a-3p	ING5
hsa-miR-27a-3p	IKZF1
hsa-miR-27a-3p	ID3
hsa-miR-27a-3p	HTT
hsa-miR-27a-3p	HS2ST1
hsa-miR-27a-3p	H3F3C
hsa-miR-27a-3p	H3F3B
hsa-miR-27a-3p	GZF1
hsa-miR-27a-3p	GRSF1
hsa-miR-27a-3p	GPD2
hsa-miR-27a-3p	GPD1L
hsa-miR-27a-3p	GOLGA8A
hsa-miR-27a-3p	GOLGA6L10
hsa-miR-27a-3p	GOLGA1
hsa-miR-27a-3p	GNB4
hsa-miR-27a-3p	GFPT1
hsa-miR-27a-3p	GCC2
hsa-miR-27a-3p	GATC
hsa-miR-27a-3p	GATAD2A
hsa-miR-27a-3p	GATA2
hsa-miR-27a-3p	FUBP1
hsa-miR-27a-3p	FOXP4
hsa-miR-27a-3p	FNDC4
hsa-miR-27a-3p	FN1
hsa-miR-27a-3p	FKBP14
hsa-miR-27a-3p	FGD6
hsa-miR-27a-3p	FEM1B
hsa-miR-27a-3p	FBXL20
hsa-miR-27a-3p	FASTKD5
hsa-miR-27a-3p	FAM69A
hsa-miR-27a-3p	FAM193B
hsa-miR-27a-3p	FAM134C
hsa-miR-27a-3p	FAM126B
hsa-miR-27a-3p	FAM120A
hsa-miR-27a-3p	FAM102A
hsa-miR-27a-3p	EIF5
hsa-miR-27a-3p	EDEM3
hsa-miR-27a-3p	E2F7
hsa-miR-27a-3p	DYRK3
hsa-miR-27a-3p	DVL2
hsa-miR-27a-3p	DUSP5
hsa-miR-27a-3p	DPY19L3
hsa-miR-27a-3p	DNAJC27
hsa-miR-27a-3p	DIDO1
hsa-miR-27a-3p	DHX37
hsa-miR-27a-3p	DCUN1D5
hsa-miR-27a-3p	CYTH1
hsa-miR-27a-3p	CTCF
hsa-miR-27a-3p	CSF1
hsa-miR-27a-3p	CMTM4
hsa-miR-27a-3p	CHD7
hsa-miR-27a-3p	CEP85L
hsa-miR-27a-3p	CEP135
hsa-miR-27a-3p	CELF1
hsa-miR-27a-3p	CDK8
hsa-miR-27a-3p	CDK6
hsa-miR-27a-3p	CDC42EP3
hsa-miR-27a-3p	CDC42BPB
hsa-miR-27a-3p	CCNYL1
hsa-miR-27a-3p	CCNK
hsa-miR-27a-3p	CCDC28B
hsa-miR-27a-3p	CASD1
hsa-miR-27a-3p	CAPZA1
hsa-miR-27a-3p	CACYBP
hsa-miR-27a-3p	CABLES2
hsa-miR-27a-3p	CA12
hsa-miR-27a-3p	C6orf120
hsa-miR-27a-3p	C2CD2
hsa-miR-27a-3p	C20orf194
hsa-miR-27a-3p	C1orf52
hsa-miR-27a-3p	C16orf52
hsa-miR-27a-3p	C14orf93
hsa-miR-27a-3p	C12orf73
hsa-miR-27a-3p	BRWD3
hsa-miR-27a-3p	BMPR1A
hsa-miR-27a-3p	BMI1
hsa-miR-27a-3p	BEND7
hsa-miR-27a-3p	BCOR
hsa-miR-27a-3p	BCLAF1
hsa-miR-27a-3p	BCL3
hsa-miR-27a-3p	BCL2L13
hsa-miR-27a-3p	BBC3
hsa-miR-27a-3p	BAK1
hsa-miR-27a-3p	BAHD1
hsa-miR-27a-3p	ATRX
hsa-miR-27a-3p	ATPAF1
hsa-miR-27a-3p	ATAD2B
hsa-miR-27a-3p	ASAH1
hsa-miR-27a-3p	ARRDC4
hsa-miR-27a-3p	ARPP19
hsa-miR-27a-3p	ARFGEF1
hsa-miR-27a-3p	AQP11
hsa-miR-27a-3p	APEX1
hsa-miR-27a-3p	APAF1
hsa-miR-27a-3p	ANKRD40
hsa-miR-27a-3p	ANK3
hsa-miR-27a-3p	ALG8
hsa-miR-27a-3p	AIDA
hsa-miR-27a-3p	AGRN
hsa-miR-27a-3p	AGGF1
hsa-miR-27a-3p	ACVR2B
hsa-miR-27a-3p	ABHD6
hsa-miR-27a-3p	ABHD13
hsa-miR-26b-5p	SLC25A16
hsa-miR-26b-5p	ZNF697
hsa-miR-26b-5p	ZNF598
hsa-miR-26b-5p	ZFX
hsa-miR-26b-5p	ZCCHC24
hsa-miR-26b-5p	WAPAL
hsa-miR-26b-5p	VPS33A
hsa-miR-26b-5p	VDAC1
hsa-miR-26b-5p	ULK1
hsa-miR-26b-5p	UCK2
hsa-miR-26b-5p	UBE3A
hsa-miR-26b-5p	UBE2K
hsa-miR-26b-5p	TTC28
hsa-miR-26b-5p	TRAF3
hsa-miR-26b-5p	TP53INP2
hsa-miR-26b-5p	TNKS2
hsa-miR-26b-5p	TMEM184B
hsa-miR-26b-5p	TMEM106B
hsa-miR-26b-5p	THAP2
hsa-miR-26b-5p	TANC2
hsa-miR-26b-5p	STRADB
hsa-miR-26b-5p	SOX5
hsa-miR-26b-5p	SOCS7
hsa-miR-26b-5p	SOCS6
hsa-miR-26b-5p	SLC33A1
hsa-miR-26b-5p	SLC10A4
hsa-miR-26b-5p	SAMD8
hsa-miR-26b-5p	RYK
hsa-miR-26b-5p	RP2
hsa-miR-26b-5p	RCBTB1
hsa-miR-26b-5p	RBM47
hsa-miR-26b-5p	RASSF3
hsa-miR-26b-5p	RAP1A
hsa-miR-26b-5p	RANBP10
hsa-miR-26b-5p	PWWP2A
hsa-miR-26b-5p	PTEN
hsa-miR-26b-5p	PPP4R1
hsa-miR-26b-5p	PPP3CB
hsa-miR-26b-5p	POM121C
hsa-miR-26b-5p	PLEKHH1
hsa-miR-26b-5p	PLBD2
hsa-miR-26b-5p	PIM3
hsa-miR-26b-5p	PIK3R3
hsa-miR-26b-5p	PIAS1
hsa-miR-26b-5p	PDIK1L
hsa-miR-26b-5p	PDE7A
hsa-miR-26b-5p	PAK1
hsa-miR-26b-5p	OTUD4
hsa-miR-26b-5p	OSTM1
hsa-miR-26b-5p	NUS1
hsa-miR-26b-5p	NSUN3
hsa-miR-26b-5p	NAGPA
hsa-miR-26b-5p	NACC2
hsa-miR-26b-5p	MYLK3
hsa-miR-26b-5p	MTM1
hsa-miR-26b-5p	MTDH
hsa-miR-26b-5p	MPRIP
hsa-miR-26b-5p	MNAT1
hsa-miR-26b-5p	MKNK2
hsa-miR-26b-5p	MICAL3
hsa-miR-26b-5p	METAP2
hsa-miR-26b-5p	MED13L
hsa-miR-26b-5p	MAP7
hsa-miR-26b-5p	MAN2A1
hsa-miR-26b-5p	LPHN1
hsa-miR-26b-5p	LMLN
hsa-miR-26b-5p	LIFR
hsa-miR-26b-5p	LARP4B
hsa-miR-26b-5p	KPNA5
hsa-miR-26b-5p	KPNA3
hsa-miR-26b-5p	KPNA2
hsa-miR-26b-5p	KLHL15
hsa-miR-26b-5p	IPPK
hsa-miR-26b-5p	INTU
hsa-miR-26b-5p	INTS2
hsa-miR-26b-5p	IGF1
hsa-miR-26b-5p	HS6ST1
hsa-miR-26b-5p	HPGD
hsa-miR-26b-5p	HIPK2
hsa-miR-26b-5p	HIAT1
hsa-miR-26b-5p	GNPNAT1
hsa-miR-26b-5p	FBXO28
hsa-miR-26b-5p	FBXL20
hsa-miR-26b-5p	FAM63B
hsa-miR-26b-5p	FAM46C
hsa-miR-26b-5p	FAM172A
hsa-miR-26b-5p	FAM118A
hsa-miR-26b-5p	EZH2
hsa-miR-26b-5p	EYA3
hsa-miR-26b-5p	ESCO1
hsa-miR-26b-5p	ERO1LB
hsa-miR-26b-5p	EPC2
hsa-miR-26b-5p	EIF4E3
hsa-miR-26b-5p	EIF2S1
hsa-miR-26b-5p	DYRK1A
hsa-miR-26b-5p	DNMT3A
hsa-miR-26b-5p	DNAJC24
hsa-miR-26b-5p	DCUN1D3
hsa-miR-26b-5p	CSRNP2
hsa-miR-26b-5p	CSNK1G1
hsa-miR-26b-5p	CREBZF
hsa-miR-26b-5p	CREBL2
hsa-miR-26b-5p	CPPED1
hsa-miR-26b-5p	CPEB4
hsa-miR-26b-5p	CHSY1
hsa-miR-26b-5p	CHD1
hsa-miR-26b-5p	CELF2
hsa-miR-26b-5p	CELF1
hsa-miR-26b-5p	CCDC28A
hsa-miR-26b-5p	C10orf137
hsa-miR-26b-5p	BTBD7
hsa-miR-26b-5p	BFAR
hsa-miR-26b-5p	B4GALT4
hsa-miR-26b-5p	AURKA
hsa-miR-26b-5p	ATAD2B
hsa-miR-26b-5p	ARPP19
hsa-miR-26b-5p	ARHGAP21
hsa-miR-26b-5p	ARF6
hsa-miR-26b-5p	APC
hsa-miR-26b-5p	ALDH5A1
hsa-miR-26b-5p	AKAP7
hsa-miR-26b-5p	ADAM10
hsa-miR-26b-5p	ACSL3
hsa-miR-26b-5p	ABI2
hsa-miR-26b-5p	ABHD2
hsa-miR-26a-5p	SLC25A16
hsa-miR-26a-5p	ZNF598
hsa-miR-26a-5p	ZFX
hsa-miR-26a-5p	ZDHHC20
hsa-miR-26a-5p	ZBTB20
hsa-miR-26a-5p	VPS33A
hsa-miR-26a-5p	USP53
hsa-miR-26a-5p	USP15
hsa-miR-26a-5p	UBE2W
hsa-miR-26a-5p	UBE2J1
hsa-miR-26a-5p	TTC28
hsa-miR-26a-5p	TTC13
hsa-miR-26a-5p	TSPYL4
hsa-miR-26a-5p	TSC22D2
hsa-miR-26a-5p	TRAF3
hsa-miR-26a-5p	TP53INP2
hsa-miR-26a-5p	TNRC6A
hsa-miR-26a-5p	TMEM200B
hsa-miR-26a-5p	TMEM2
hsa-miR-26a-5p	TMEM184B
hsa-miR-26a-5p	TMCC1
hsa-miR-26a-5p	THAP2
hsa-miR-26a-5p	TCF4
hsa-miR-26a-5p	SYT10
hsa-miR-26a-5p	SOSTDC1
hsa-miR-26a-5p	SOCS6
hsa-miR-26a-5p	SMS
hsa-miR-26a-5p	SLC38A9
hsa-miR-26a-5p	SLC12A2
hsa-miR-26a-5p	SKP2
hsa-miR-26a-5p	SHISA9
hsa-miR-26a-5p	RYK
hsa-miR-26a-5p	RSPRY1
hsa-miR-26a-5p	RPGR
hsa-miR-26a-5p	RNF6
hsa-miR-26a-5p	REEP3
hsa-miR-26a-5p	RDH14
hsa-miR-26a-5p	RCBTB1
hsa-miR-26a-5p	RBM47
hsa-miR-26a-5p	RAPGEF6
hsa-miR-26a-5p	PWWP2A
hsa-miR-26a-5p	PTP4A1
hsa-miR-26a-5p	PPP3R1
hsa-miR-26a-5p	PPP3CB
hsa-miR-26a-5p	PPP2R5A
hsa-miR-26a-5p	POM121C
hsa-miR-26a-5p	PLEKHH1
hsa-miR-26a-5p	PHF21A
hsa-miR-26a-5p	PDE7A
hsa-miR-26a-5p	PDE3B
hsa-miR-26a-5p	PARL
hsa-miR-26a-5p	OTUD4
hsa-miR-26a-5p	NUP210
hsa-miR-26a-5p	NUP153
hsa-miR-26a-5p	NIPA1
hsa-miR-26a-5p	NEK6
hsa-miR-26a-5p	NCAM2
hsa-miR-26a-5p	NAGPA
hsa-miR-26a-5p	MYCBP
hsa-miR-26a-5p	MPRIP
hsa-miR-26a-5p	MNAT1
hsa-miR-26a-5p	MICAL3
hsa-miR-26a-5p	MFAP3
hsa-miR-26a-5p	MEF2C
hsa-miR-26a-5p	MED13L
hsa-miR-26a-5p	MAN2A1
hsa-miR-26a-5p	LPP
hsa-miR-26a-5p	LPHN1
hsa-miR-26a-5p	LNX2
hsa-miR-26a-5p	LIG3
hsa-miR-26a-5p	KPNA6
hsa-miR-26a-5p	KPNA5
hsa-miR-26a-5p	KLHL28
hsa-miR-26a-5p	KLHL15
hsa-miR-26a-5p	KIF21B
hsa-miR-26a-5p	KCTD20
hsa-miR-26a-5p	KBTBD8
hsa-miR-26a-5p	ITPRIP
hsa-miR-26a-5p	INTU
hsa-miR-26a-5p	INTS2
hsa-miR-26a-5p	IGF1
hsa-miR-26a-5p	HSDL2
hsa-miR-26a-5p	HS6ST1
hsa-miR-26a-5p	HS3ST3A1
hsa-miR-26a-5p	HPGD
hsa-miR-26a-5p	GPSM1
hsa-miR-26a-5p	GMEB1
hsa-miR-26a-5p	GAB3
hsa-miR-26a-5p	FBXL20
hsa-miR-26a-5p	FAM63B
hsa-miR-26a-5p	FAM46C
hsa-miR-26a-5p	ERO1LB
hsa-miR-26a-5p	EPC2
hsa-miR-26a-5p	EIF4E3
hsa-miR-26a-5p	EIF2S1
hsa-miR-26a-5p	EHD1
hsa-miR-26a-5p	DNMT3A
hsa-miR-26a-5p	DCUN1D3
hsa-miR-26a-5p	DCBLD2
hsa-miR-26a-5p	CTNNBIP1
hsa-miR-26a-5p	CREBZF
hsa-miR-26a-5p	CREBL2
hsa-miR-26a-5p	CREBBP
hsa-miR-26a-5p	CPSF2
hsa-miR-26a-5p	COPS2
hsa-miR-26a-5p	CEP41
hsa-miR-26a-5p	CEBPG
hsa-miR-26a-5p	CDKN1C
hsa-miR-26a-5p	CCNJ
hsa-miR-26a-5p	C17orf103
hsa-miR-26a-5p	BTBD7
hsa-miR-26a-5p	BICD2
hsa-miR-26a-5p	BAK1
hsa-miR-26a-5p	B4GALT4
hsa-miR-26a-5p	B4GALT1
hsa-miR-26a-5p	ATXN7
hsa-miR-26a-5p	ATAD2B
hsa-miR-26a-5p	ARPP19
hsa-miR-26a-5p	ARID2
hsa-miR-26a-5p	ANKS1A
hsa-miR-26a-5p	ANKIB1
hsa-miR-26a-5p	AMMECR1
hsa-miR-26a-5p	ALDH5A1
hsa-miR-26a-5p	AGPAT3
hsa-miR-26a-5p	ADAM9
hsa-miR-26a-5p	ADAM19
hsa-miR-26a-5p	ABI2
hsa-miR-25-3p	SLC25A16
hsa-miR-25-3p	ZNF654
hsa-miR-25-3p	ZC2HC1A
hsa-miR-25-3p	ZBTB34
hsa-miR-25-3p	ZBTB20
hsa-miR-25-3p	WHSC1L1
hsa-miR-25-3p	WASL
hsa-miR-25-3p	USP45
hsa-miR-25-3p	USP31
hsa-miR-25-3p	UGP2
hsa-miR-25-3p	UBE2Z
hsa-miR-25-3p	TTBK2
hsa-miR-25-3p	TRAM2
hsa-miR-25-3p	TOB2
hsa-miR-25-3p	TOB1
hsa-miR-25-3p	TNPO1
hsa-miR-25-3p	TMEM184B
hsa-miR-25-3p	TEX2
hsa-miR-25-3p	TCHP
hsa-miR-25-3p	TBC1D8
hsa-miR-25-3p	TAF1
hsa-miR-25-3p	SYNJ1
hsa-miR-25-3p	STX17
hsa-miR-25-3p	STRN
hsa-miR-25-3p	SNX13
hsa-miR-25-3p	SNAI1
hsa-miR-25-3p	SMG1
hsa-miR-25-3p	SIK2
hsa-miR-25-3p	SGPP1
hsa-miR-25-3p	SGK3
hsa-miR-25-3p	SFMBT2
hsa-miR-25-3p	SETD5
hsa-miR-25-3p	SETD1B
hsa-miR-25-3p	SERTAD2
hsa-miR-25-3p	SEL1L3
hsa-miR-25-3p	SDC3
hsa-miR-25-3p	SBNO1
hsa-miR-25-3p	S1PR1
hsa-miR-25-3p	RNF4
hsa-miR-25-3p	RNF38
hsa-miR-25-3p	RNF10
hsa-miR-25-3p	RASSF3
hsa-miR-25-3p	RAP1A
hsa-miR-25-3p	PTAR1
hsa-miR-25-3p	PRKAR1B
hsa-miR-25-3p	PPP6C
hsa-miR-25-3p	PPM1H
hsa-miR-25-3p	PPARGC1B
hsa-miR-25-3p	PLEKHB2
hsa-miR-25-3p	PLEKHA1
hsa-miR-25-3p	PIP5K1C
hsa-miR-25-3p	PIKFYVE
hsa-miR-25-3p	PIK3CB
hsa-miR-25-3p	PHTF2
hsa-miR-25-3p	PEAK1
hsa-miR-25-3p	PDE8A
hsa-miR-25-3p	PDE3B
hsa-miR-25-3p	PAPD7
hsa-miR-25-3p	PAPD4
hsa-miR-25-3p	PANK3
hsa-miR-25-3p	NPC1
hsa-miR-25-3p	NFIX
hsa-miR-25-3p	NAA50
hsa-miR-25-3p	MYO18A
hsa-miR-25-3p	MYLK
hsa-miR-25-3p	MTMR9
hsa-miR-25-3p	MTF2
hsa-miR-25-3p	MTF1
hsa-miR-25-3p	MTDH
hsa-miR-25-3p	MS4A2
hsa-miR-25-3p	MOCS2
hsa-miR-25-3p	MEF2D
hsa-miR-25-3p	MBNL3
hsa-miR-25-3p	MAN2A1
hsa-miR-25-3p	LPP
hsa-miR-25-3p	LMO2
hsa-miR-25-3p	LMBR1L
hsa-miR-25-3p	LEPREL2
hsa-miR-25-3p	KLHL15
hsa-miR-25-3p	KIF1B
hsa-miR-25-3p	JOSD1
hsa-miR-25-3p	JMY
hsa-miR-25-3p	JARID2
hsa-miR-25-3p	IRS2
hsa-miR-25-3p	IQGAP2
hsa-miR-25-3p	INSIG1
hsa-miR-25-3p	IMPA2
hsa-miR-25-3p	IBTK
hsa-miR-25-3p	HNRNPU
hsa-miR-25-3p	HERC3
hsa-miR-25-3p	HERC2
hsa-miR-25-3p	HAND2
hsa-miR-25-3p	H3F3C
hsa-miR-25-3p	GRHL1
hsa-miR-25-3p	GOLGA8A
hsa-miR-25-3p	GOLGA7
hsa-miR-25-3p	GOLGA3
hsa-miR-25-3p	GLCE
hsa-miR-25-3p	GIT2
hsa-miR-25-3p	GATA2
hsa-miR-25-3p	GAS2L3
hsa-miR-25-3p	GABRA3
hsa-miR-25-3p	G3BP2
hsa-miR-25-3p	FUT11
hsa-miR-25-3p	FRS2
hsa-miR-25-3p	FNIP2
hsa-miR-25-3p	FHL2
hsa-miR-25-3p	FBXO28
hsa-miR-25-3p	FAM214A
hsa-miR-25-3p	FAM117B
hsa-miR-25-3p	ERBB2IP
hsa-miR-25-3p	EPC2
hsa-miR-25-3p	ELK4
hsa-miR-25-3p	EBAG9
hsa-miR-25-3p	DTX2
hsa-miR-25-3p	DSC2
hsa-miR-25-3p	DNMT3A
hsa-miR-25-3p	DNAJC27
hsa-miR-25-3p	DNAJB9
hsa-miR-25-3p	DLG5
hsa-miR-25-3p	DCAF6
hsa-miR-25-3p	CSMD1
hsa-miR-25-3p	COG1
hsa-miR-25-3p	CHD9
hsa-miR-25-3p	CERK
hsa-miR-25-3p	CELF2
hsa-miR-25-3p	CDKN1C
hsa-miR-25-3p	CDK16
hsa-miR-25-3p	CDC42EP2
hsa-miR-25-3p	CASD1
hsa-miR-25-3p	C2orf69
hsa-miR-25-3p	C21orf91
hsa-miR-25-3p	C20orf194
hsa-miR-25-3p	C16orf52
hsa-miR-25-3p	BRMS1L
hsa-miR-25-3p	BACH1
hsa-miR-25-3p	ATXN7
hsa-miR-25-3p	ATP7A
hsa-miR-25-3p	ATP2A2
hsa-miR-25-3p	ANO8
hsa-miR-25-3p	AKAP10
hsa-miR-25-3p	ADO
hsa-miR-25-3p	ADAM19
hsa-miR-23a-3p	PRRG1
hsa-miR-23a-3p	FAM73A
hsa-miR-23a-3p	ZNF839
hsa-miR-23a-3p	ZNF652
hsa-miR-23a-3p	ZNF579
hsa-miR-23a-3p	ZNF395
hsa-miR-23a-3p	ZMYM2
hsa-miR-23a-3p	ZC3H6
hsa-miR-23a-3p	ZBTB9
hsa-miR-23a-3p	ZBTB43
hsa-miR-23a-3p	WT1
hsa-miR-23a-3p	WNK1
hsa-miR-23a-3p	WIPF2
hsa-miR-23a-3p	WHAMM
hsa-miR-23a-3p	WDR31
hsa-miR-23a-3p	VKORC1L1
hsa-miR-23a-3p	USP46
hsa-miR-23a-3p	USP30
hsa-miR-23a-3p	UQCRFS1
hsa-miR-23a-3p	UBE2O
hsa-miR-23a-3p	TXNDC15
hsa-miR-23a-3p	TUSC2
hsa-miR-23a-3p	TSPYL4
hsa-miR-23a-3p	TNFAIP3
hsa-miR-23a-3p	TMEM2
hsa-miR-23a-3p	TMEM136
hsa-miR-23a-3p	TMEM120B
hsa-miR-23a-3p	THUMPD3
hsa-miR-23a-3p	TET2
hsa-miR-23a-3p	TEAD1
hsa-miR-23a-3p	TBC1D15
hsa-miR-23a-3p	TANC2
hsa-miR-23a-3p	TADA2A
hsa-miR-23a-3p	TADA1
hsa-miR-23a-3p	SYNJ1
hsa-miR-23a-3p	STXBP6
hsa-miR-23a-3p	STRN
hsa-miR-23a-3p	STAT5B
hsa-miR-23a-3p	SOX5
hsa-miR-23a-3p	SOCS6
hsa-miR-23a-3p	SMURF2
hsa-miR-23a-3p	SMC1A
hsa-miR-23a-3p	SETD1B
hsa-miR-23a-3p	SERINC5
hsa-miR-23a-3p	SEMA4B
hsa-miR-23a-3p	SEC31B
hsa-miR-23a-3p	SCN2A
hsa-miR-23a-3p	SALL2
hsa-miR-23a-3p	S100PBP
hsa-miR-23a-3p	RUNX2
hsa-miR-23a-3p	RUNX1
hsa-miR-23a-3p	RBM47
hsa-miR-23a-3p	RAI14
hsa-miR-23a-3p	RAD21
hsa-miR-23a-3p	RAB35
hsa-miR-23a-3p	PRR14L
hsa-miR-23a-3p	PRPF4B
hsa-miR-23a-3p	PPM1K
hsa-miR-23a-3p	PPM1D
hsa-miR-23a-3p	POM121C
hsa-miR-23a-3p	PNRC2
hsa-miR-23a-3p	PNRC1
hsa-miR-23a-3p	PLEKHH2
hsa-miR-23a-3p	PLCG2
hsa-miR-23a-3p	PKP2
hsa-miR-23a-3p	PIK3R3
hsa-miR-23a-3p	PDIA6
hsa-miR-23a-3p	PDE7A
hsa-miR-23a-3p	PDE3B
hsa-miR-23a-3p	PARD6B
hsa-miR-23a-3p	OTUB1
hsa-miR-23a-3p	OGFRL1
hsa-miR-23a-3p	NUP50
hsa-miR-23a-3p	NT5DC3
hsa-miR-23a-3p	NPEPPS
hsa-miR-23a-3p	NFIA
hsa-miR-23a-3p	NEU1
hsa-miR-23a-3p	NEK6
hsa-miR-23a-3p	NDUFC1
hsa-miR-23a-3p	NCOA6
hsa-miR-23a-3p	NCOA1
hsa-miR-23a-3p	NCKAP1
hsa-miR-23a-3p	N4BP1
hsa-miR-23a-3p	MYO9A
hsa-miR-23a-3p	MYNN
hsa-miR-23a-3p	MTMR9
hsa-miR-23a-3p	MET
hsa-miR-23a-3p	MED28
hsa-miR-23a-3p	MAP4K4
hsa-miR-23a-3p	MAP3K3
hsa-miR-23a-3p	LRIG2
hsa-miR-23a-3p	KPNA5
hsa-miR-23a-3p	KLHL15
hsa-miR-23a-3p	KIF1C
hsa-miR-23a-3p	KBTBD8
hsa-miR-23a-3p	IRF2
hsa-miR-23a-3p	IPPK
hsa-miR-23a-3p	INPP5A
hsa-miR-23a-3p	ICMT
hsa-miR-23a-3p	HMGB2
hsa-miR-23a-3p	HARBI1
hsa-miR-23a-3p	GCC1
hsa-miR-23a-3p	GAPVD1
hsa-miR-23a-3p	GALNT12
hsa-miR-23a-3p	GALNT1
hsa-miR-23a-3p	FTO
hsa-miR-23a-3p	EXOC8
hsa-miR-23a-3p	ERO1LB
hsa-miR-23a-3p	EPT1
hsa-miR-23a-3p	EIF4E3
hsa-miR-23a-3p	EGLN1
hsa-miR-23a-3p	EEA1
hsa-miR-23a-3p	DNAJC6
hsa-miR-23a-3p	DNAJC30
hsa-miR-23a-3p	DMXL1
hsa-miR-23a-3p	DCUN1D3
hsa-miR-23a-3p	CRTAP
hsa-miR-23a-3p	CREBBP
hsa-miR-23a-3p	CLDN12
hsa-miR-23a-3p	CELF2
hsa-miR-23a-3p	CDK17
hsa-miR-23a-3p	CCZ1
hsa-miR-23a-3p	CCND1
hsa-miR-23a-3p	CBFA2T3
hsa-miR-23a-3p	CAMSAP2
hsa-miR-23a-3p	C9orf91
hsa-miR-23a-3p	C3orf52
hsa-miR-23a-3p	C18orf54
hsa-miR-23a-3p	C12orf23
hsa-miR-23a-3p	BTBD7
hsa-miR-23a-3p	BRWD1
hsa-miR-23a-3p	BNIP2
hsa-miR-23a-3p	BMPR1A
[truncated: 15,890 more rows]

## Sheet: rewired
miRNAs	mRNAs		hub miRNAs
hsa-miR-99b-5p	RRAGD		hsa-miR-195-5p
hsa-miR-99b-5p	SATB1		hsa-miR-19b-3p
hsa-miR-99b-5p	CLDN11		hsa-miR-142-5p
hsa-miR-99a-5p	AP1AR		hsa-miR-181b-5p
hsa-miR-99a-5p	BAZ2A		hsa-miR-93-5p
hsa-miR-99a-5p	CEP85		hsa-miR-320d
hsa-miR-99a-5p	CTDSPL		hsa-miR-19a-3p
hsa-miR-99a-5p	FKBP5		hsa-miR-30b-5p
hsa-miR-99a-5p	FZD5		hsa-miR-20a-5p
hsa-miR-99a-5p	GMPS
hsa-miR-99a-5p	GRHL1
hsa-miR-99a-5p	HS3ST3B1
hsa-miR-99a-5p	ICMT
hsa-miR-99a-5p	KBTBD8
hsa-miR-99a-5p	KDM6B
hsa-miR-99a-5p	LRRC8B
hsa-miR-99a-5p	MBNL1
hsa-miR-99a-5p	MTMR3
hsa-miR-99a-5p	MTOR
hsa-miR-99a-5p	NIPBL
hsa-miR-99a-5p	NR6A1
hsa-miR-99a-5p	NXF1
hsa-miR-99a-5p	PPP1CB
hsa-miR-99a-5p	PPP3CA
hsa-miR-99a-5p	RAVER2
hsa-miR-99a-5p	RMND5A
hsa-miR-99a-5p	SMARCA5
hsa-miR-99a-5p	SMARCD1
hsa-miR-99a-5p	ST6GALNAC4
hsa-miR-99a-5p	TAOK1
hsa-miR-99a-5p	THAP2
hsa-miR-99a-5p	TMEM135
hsa-miR-99a-5p	TMEM30A
hsa-miR-99a-5p	TRIB2
hsa-miR-99a-5p	ZBTB7A
hsa-miR-99a-5p	ZNRF2
hsa-miR-99a-5p	ZZEF1
hsa-miR-96-5p	FOXO1
hsa-miR-96-5p	SLC26A4
hsa-miR-96-5p	VSIG10
hsa-miR-96-5p	TMEM198
hsa-miR-96-5p	SPSB1
hsa-miR-96-5p	FAIM3
hsa-miR-96-5p	SLC16A9
hsa-miR-96-5p	ADAM22
hsa-miR-96-5p	GPRASP2
hsa-miR-96-5p	SHC4
hsa-miR-96-5p	GPR85
hsa-miR-96-5p	RUNDC3B
hsa-miR-96-5p	PLOD2
hsa-miR-96-5p	PPM1L
hsa-miR-96-5p	RIMS4
hsa-miR-96-5p	IKZF3
hsa-miR-96-5p	GAP43
hsa-miR-96-5p	GPC1
hsa-miR-96-5p	PGAP1
hsa-miR-96-5p	PRKCE
hsa-miR-96-5p	CDC42BPG
hsa-miR-96-5p	SESN3
hsa-miR-96-5p	CXADR
hsa-miR-96-5p	RAP1GAP2
hsa-miR-96-5p	PRRT3
hsa-miR-96-5p	KCNJ6
hsa-miR-96-5p	SLC43A2
hsa-miR-96-5p	FGD4
hsa-miR-96-5p	HBEGF
hsa-miR-96-5p	FREM1
hsa-miR-96-5p	PAQR5
hsa-miR-96-5p	ERC2
hsa-miR-96-5p	RARG
hsa-miR-96-5p	BCL2
hsa-miR-96-5p	FOXP2
hsa-miR-96-5p	EXT1
hsa-miR-93-5p	ACSF2
hsa-miR-93-5p	NHLH1
hsa-miR-93-5p	ABI1
hsa-miR-93-5p	ADAR
hsa-miR-93-5p	AKAP9
hsa-miR-93-5p	AKTIP
hsa-miR-93-5p	ANKRD9
hsa-miR-93-5p	AP3D1
hsa-miR-93-5p	ARHGEF18
hsa-miR-93-5p	ARL1
hsa-miR-93-5p	ATE1
hsa-miR-93-5p	BAG2
hsa-miR-93-5p	C11orf82
hsa-miR-93-5p	C1orf63
hsa-miR-93-5p	C3orf38
hsa-miR-93-5p	C9orf64
hsa-miR-93-5p	CC2D1A
hsa-miR-93-5p	CCDC25
hsa-miR-93-5p	CDCA3
hsa-miR-93-5p	CENPQ
hsa-miR-93-5p	CEP120
hsa-miR-93-5p	CEP57
hsa-miR-93-5p	COQ2
hsa-miR-93-5p	COX20
hsa-miR-93-5p	CRIPT
hsa-miR-93-5p	DGKQ
hsa-miR-93-5p	EIF4H
hsa-miR-93-5p	FAM45A
hsa-miR-93-5p	GBF1
hsa-miR-93-5p	GINS1
hsa-miR-93-5p	GMPR
hsa-miR-93-5p	HAUS8
hsa-miR-93-5p	HPS5
hsa-miR-93-5p	IQSEC1
hsa-miR-93-5p	ITFG1
hsa-miR-93-5p	KCNMB3
hsa-miR-93-5p	LAPTM4A
hsa-miR-93-5p	LIMA1
hsa-miR-93-5p	LIN52
hsa-miR-93-5p	MBTPS1
hsa-miR-93-5p	MCM3
hsa-miR-93-5p	MGEA5
hsa-miR-93-5p	MKLN1
hsa-miR-93-5p	MKRN1
hsa-miR-93-5p	NAGK
hsa-miR-93-5p	NKIRAS1
hsa-miR-93-5p	NPM1
hsa-miR-93-5p	NUBP1
hsa-miR-93-5p	ORAI1
hsa-miR-93-5p	PAF1
hsa-miR-93-5p	PAFAH2
hsa-miR-93-5p	PARP6
hsa-miR-93-5p	PIGH
hsa-miR-93-5p	POFUT1
hsa-miR-93-5p	POLQ
hsa-miR-93-5p	PPP1R21
hsa-miR-93-5p	RBBP7
hsa-miR-93-5p	RBL1
hsa-miR-93-5p	RNF13
hsa-miR-93-5p	SLC11A1
hsa-miR-93-5p	SLC29A2
hsa-miR-93-5p	SLC40A1
hsa-miR-93-5p	SLC48A1
hsa-miR-93-5p	SNX9
hsa-miR-93-5p	SQSTM1
hsa-miR-93-5p	SUMF1
hsa-miR-93-5p	TIMM17A
hsa-miR-93-5p	TMX3
hsa-miR-93-5p	TNKS1BP1
hsa-miR-93-5p	TOPORS
hsa-miR-93-5p	TRAPPC10
hsa-miR-93-5p	TSG101
hsa-miR-93-5p	TSR1
hsa-miR-93-5p	UEVLD
hsa-miR-93-5p	UGDH
hsa-miR-93-5p	UPF3A
hsa-miR-93-5p	URI1
hsa-miR-93-5p	XRRA1
hsa-miR-93-5p	ZDHHC8
hsa-miR-93-5p	ZNF805
hsa-miR-93-5p	ZNFX1
hsa-miR-93-5p	ARHGEF11
hsa-miR-93-5p	FAM129A
hsa-miR-93-5p	GNB5
hsa-miR-93-5p	FAM177A1
hsa-miR-93-5p	TBC1D17
hsa-miR-93-5p	AEN
hsa-miR-93-5p	AHCTF1
hsa-miR-93-5p	ARHGEF7
hsa-miR-93-5p	CANT1
hsa-miR-93-5p	DPP3
hsa-miR-93-5p	HECTD2
hsa-miR-93-5p	KLHL36
hsa-miR-93-5p	RRM2
hsa-miR-93-5p	TXLNA
hsa-miR-93-5p	ZNF74
hsa-miR-93-5p	L3MBTL3
hsa-miR-93-5p	FAM129B
hsa-miR-93-5p	MAP3K11
hsa-miR-93-5p	NIN
hsa-miR-93-5p	TTC7A
hsa-miR-93-5p	ARHGAP1
hsa-miR-93-5p	ARHGAP12
hsa-miR-93-5p	CDKN1A
hsa-miR-93-5p	CENPO
hsa-miR-93-5p	COX7A2L
hsa-miR-93-5p	DIP2A
hsa-miR-93-5p	DNM2
hsa-miR-93-5p	EPHB4
hsa-miR-93-5p	HABP4
hsa-miR-93-5p	RACGAP1
hsa-miR-93-5p	RNF145
hsa-miR-93-5p	RPA2
hsa-miR-93-5p	RUNDC1
hsa-miR-93-5p	UBC
hsa-miR-93-5p	ALG3
hsa-miR-93-5p	ATG2B
hsa-miR-93-5p	BAMBI
hsa-miR-93-5p	BTG3
hsa-miR-93-5p	CERCAM
hsa-miR-93-5p	CRY2
hsa-miR-93-5p	EGLN3
hsa-miR-93-5p	IRF9
hsa-miR-93-5p	MED17
hsa-miR-93-5p	MTERFD2
hsa-miR-93-5p	NPAT
hsa-miR-93-5p	NPLOC4
hsa-miR-93-5p	PFKP
hsa-miR-93-5p	SLC17A7
hsa-miR-93-5p	STK11
hsa-miR-93-5p	TAOK2
hsa-miR-93-5p	TROAP
hsa-miR-93-5p	TRIM32
hsa-miR-93-5p	ITCH
hsa-miR-93-5p	PPP2R2A
hsa-miR-93-5p	PPP4R1L
hsa-miR-93-5p	TAL1
hsa-miR-93-5p	BRD4
hsa-miR-93-5p	CTSA
hsa-miR-93-5p	KIAA0232
hsa-miR-93-5p	NCOR1
hsa-miR-93-5p	PREX1
hsa-miR-93-5p	SIRT7
hsa-miR-93-5p	TGFBRAP1
hsa-miR-93-5p	USP32
hsa-miR-93-5p	ZBTB33
hsa-miR-93-5p	ACSL4
hsa-miR-93-5p	AKAP11
hsa-miR-93-5p	ARHGAP35
hsa-miR-93-5p	CNN1
hsa-miR-93-5p	CRTC3
hsa-miR-93-5p	FBXO21
hsa-miR-93-5p	FURIN
hsa-miR-93-5p	MALSU1
hsa-miR-93-5p	MFN2
hsa-miR-93-5p	NAPEPLD
hsa-miR-93-5p	PDLIM5
hsa-miR-93-5p	PDPR
hsa-miR-93-5p	PHC3
hsa-miR-93-5p	2021-09-02
hsa-miR-93-5p	TRIP10
hsa-miR-93-5p	TRIP11
hsa-miR-93-5p	CCNG2
hsa-miR-93-5p	EXPH5
hsa-miR-93-5p	FBXO31
hsa-miR-93-5p	IL8
hsa-miR-93-5p	NAA30
hsa-miR-93-5p	SGTB
hsa-miR-93-5p	ZNF202
hsa-miR-93-5p	DAZAP2
hsa-miR-93-5p	DIEXF
hsa-miR-93-5p	FAM160B2
hsa-miR-93-5p	LRP12
hsa-miR-93-5p	STK38
hsa-miR-93-5p	TMEM231
hsa-miR-93-5p	TRIM37
hsa-miR-93-5p	TRIM8
hsa-miR-93-5p	UBE2Q2
hsa-miR-93-5p	HP1BP3
hsa-miR-93-5p	TBC1D20
hsa-miR-93-5p	CASP9
hsa-miR-93-5p	FICD
hsa-miR-93-5p	RB1CC1
hsa-miR-93-5p	SYAP1
hsa-miR-93-5p	TXNIP
hsa-miR-93-5p	ZFYVE16
hsa-miR-93-5p	MAPRE3
hsa-miR-93-5p	PPP6R2
hsa-miR-93-5p	ADIPOR2
hsa-miR-93-5p	ANKH
hsa-miR-93-5p	ANKRD28
hsa-miR-93-5p	ERI1
hsa-miR-93-5p	KATNAL1
hsa-miR-93-5p	MED6
hsa-miR-93-5p	NEK9
hsa-miR-93-5p	NUP35
hsa-miR-93-5p	ORMDL3
hsa-miR-93-5p	PKD1
hsa-miR-93-5p	POU6F1
hsa-miR-93-5p	PTBP1
hsa-miR-93-5p	RABEP1
hsa-miR-93-5p	RNF2
hsa-miR-93-5p	SPRED1
hsa-miR-93-5p	VTI1A
hsa-miR-93-5p	MAP3K8
hsa-miR-93-5p	PPP1R3B
hsa-miR-93-5p	ZNF367
hsa-miR-93-5p	ACVRL1
hsa-miR-93-5p	CAMTA2
hsa-miR-93-5p	DNAJC16
hsa-miR-93-5p	ERBB3
hsa-miR-93-5p	EZH1
hsa-miR-93-5p	FAM117A
hsa-miR-93-5p	GABBR2
hsa-miR-93-5p	IP6K1
hsa-miR-93-5p	KIAA0226
hsa-miR-93-5p	LZIC
hsa-miR-93-5p	RAPGEF1
hsa-miR-93-5p	RHOC
hsa-miR-93-5p	TBC1D2
hsa-miR-93-5p	VASP
hsa-miR-93-5p	ZFYVE9
hsa-miR-93-5p	ATXN7L1
hsa-miR-93-5p	ACIN1
hsa-miR-93-5p	FBXL5
hsa-miR-93-5p	KIF23
hsa-miR-93-5p	ZNF2
hsa-miR-93-5p	ANKRD50
hsa-miR-93-5p	BNIP2
hsa-miR-93-5p	CCND1
hsa-miR-93-5p	CDC23
hsa-miR-93-5p	CDC40
hsa-miR-93-5p	DDX5
hsa-miR-93-5p	EGLN1
hsa-miR-93-5p	FNBP1L
hsa-miR-93-5p	FOXL2
hsa-miR-93-5p	KIAA0922
hsa-miR-93-5p	LAMP1
hsa-miR-93-5p	M6PR
hsa-miR-93-5p	MAGOHB
hsa-miR-93-5p	PPM1A
hsa-miR-93-5p	PURB
hsa-miR-93-5p	RUFY2
hsa-miR-93-5p	SEMA4B
hsa-miR-93-5p	SFXN5
hsa-miR-93-5p	TAOK3
hsa-miR-93-5p	TUSC2
hsa-miR-93-5p	USP24
hsa-miR-93-5p	VPS26A
hsa-miR-93-5p	ZBTB44
hsa-miR-93-5p	ZBTB9
hsa-miR-93-5p	FAM134A
hsa-miR-93-5p	ABHD2
hsa-miR-93-5p	ACBD5
hsa-miR-93-5p	BID
hsa-miR-93-5p	CHAF1A
hsa-miR-93-5p	ERO1LB
hsa-miR-93-5p	FAM210A
hsa-miR-93-5p	GALNT10
hsa-miR-93-5p	HS3ST3A1
hsa-miR-93-5p	HSPA8
hsa-miR-93-5p	KPNA2
hsa-miR-93-5p	LACE1
hsa-miR-93-5p	LLPH
hsa-miR-93-5p	MICAL3
hsa-miR-93-5p	MSMO1
hsa-miR-93-5p	OTUD1
hsa-miR-93-5p	RB1
hsa-miR-93-5p	RNF6
hsa-miR-93-5p	ULK1
hsa-miR-93-5p	USP3
hsa-miR-93-5p	USP53
hsa-miR-93-5p	WHSC1
hsa-miR-93-5p	ZNF217
hsa-miR-93-5p	ANO6
hsa-miR-93-5p	ASF1A
hsa-miR-93-5p	BTG1
hsa-miR-93-5p	C2CD2
hsa-miR-93-5p	C6orf120
hsa-miR-93-5p	CAPRIN2
hsa-miR-93-5p	CEP128
hsa-miR-93-5p	CHD2
hsa-miR-93-5p	ERMP1
hsa-miR-93-5p	FAM102A
hsa-miR-93-5p	FAM134C
hsa-miR-93-5p	FBXO48
hsa-miR-93-5p	GPD2
hsa-miR-93-5p	GPR133
hsa-miR-93-5p	HIVEP3
hsa-miR-93-5p	HMBOX1
hsa-miR-93-5p	LITAF
hsa-miR-93-5p	MIDN
hsa-miR-93-5p	MKNK2
hsa-miR-93-5p	PPP6R3
hsa-miR-93-5p	PSEN1
hsa-miR-93-5p	RAB11FIP1
hsa-miR-93-5p	SESN2
hsa-miR-93-5p	STRBP
hsa-miR-93-5p	TGOLN2
hsa-miR-93-5p	TMEM167A
hsa-miR-93-5p	URGCP
hsa-miR-93-5p	WDFY2
hsa-miR-93-5p	WEE1
hsa-miR-93-5p	WNK1
hsa-miR-93-5p	ZNF385A
hsa-miR-93-5p	ZNF618
hsa-miR-93-5p	ZNF800
hsa-miR-93-5p	ZRANB1
hsa-miR-93-5p	ABHD5
hsa-miR-93-5p	C11orf30
hsa-miR-93-5p	CREB5
hsa-miR-93-5p	DEDD
hsa-miR-93-5p	FAM3C
hsa-miR-93-5p	FOXJ2
hsa-miR-93-5p	HN1
hsa-miR-93-5p	LAMTOR1
hsa-miR-93-5p	LASP1
hsa-miR-93-5p	MCL1
hsa-miR-93-5p	MMP24
hsa-miR-93-5p	MOSPD2
hsa-miR-93-5p	MSL1
hsa-miR-93-5p	MXD1
hsa-miR-93-5p	PLEKHA3
hsa-miR-93-5p	PPARD
hsa-miR-93-5p	PPP1R15B
hsa-miR-93-5p	RPS6KA3
hsa-miR-93-5p	SCML2
hsa-miR-93-5p	SLC25A44
hsa-miR-93-5p	SLC39A9
hsa-miR-93-5p	SLK
hsa-miR-93-5p	SPRY4
hsa-miR-93-5p	SPTY2D1
hsa-miR-93-5p	SS18L1
hsa-miR-93-5p	STAT3
hsa-miR-93-5p	TIMM8B
hsa-miR-93-5p	TNFAIP1
hsa-miR-93-5p	U2SURP
hsa-miR-93-5p	UBFD1
hsa-miR-93-5p	UNK
hsa-miR-93-5p	VANGL1
hsa-miR-93-5p	VPS13A
hsa-miR-93-5p	C7orf43
hsa-miR-93-5p	C7orf60
hsa-miR-93-5p	GIGYF1
hsa-miR-93-5p	LPGAT1
hsa-miR-93-5p	RPS6KA5
hsa-miR-93-5p	ACTR1A
hsa-miR-93-5p	ADAM9
hsa-miR-93-5p	AHNAK
hsa-miR-93-5p	ARL4A
hsa-miR-93-5p	BAHD1
hsa-miR-93-5p	BBX
hsa-miR-93-5p	BCL6
hsa-miR-93-5p	BECN1
hsa-miR-93-5p	BNIP3L
hsa-miR-93-5p	BTBD10
hsa-miR-93-5p	C14orf28
hsa-miR-93-5p	CBX8
hsa-miR-93-5p	CDC37L1
hsa-miR-93-5p	CDCA7
hsa-miR-93-5p	CERS6
hsa-miR-93-5p	CMTM4
hsa-miR-93-5p	DNAJC15
hsa-miR-93-5p	FAM199X
hsa-miR-93-5p	FAM46C
hsa-miR-93-5p	FNDC3A
hsa-miR-93-5p	GDA
hsa-miR-93-5p	HMGB3
hsa-miR-93-5p	IRF2BP2
hsa-miR-93-5p	JAK1
hsa-miR-93-5p	KLF10
hsa-miR-93-5p	KLF11
hsa-miR-93-5p	KLF9
hsa-miR-93-5p	KLHL20
hsa-miR-93-5p	KLHL28
hsa-miR-93-5p	LDLR
hsa-miR-93-5p	MAP3K1
hsa-miR-93-5p	MAP3K12
hsa-miR-93-5p	NRBP1
hsa-miR-93-5p	OSTM1
hsa-miR-93-5p	OXR1
hsa-miR-93-5p	PGP
hsa-miR-93-5p	PHF6
hsa-miR-93-5p	PIP4K2A
hsa-miR-93-5p	PLS1
hsa-miR-93-5p	PLXNA1
hsa-miR-93-5p	PON2
hsa-miR-93-5p	PTGFRN
hsa-miR-93-5p	PTPDC1
hsa-miR-93-5p	PXK
hsa-miR-93-5p	RAP2C
hsa-miR-93-5p	RAPGEF2
hsa-miR-93-5p	RBM15B
hsa-miR-93-5p	REEP3
hsa-miR-93-5p	ROCK2
hsa-miR-93-5p	RUNX1
hsa-miR-93-5p	SACS
hsa-miR-93-5p	SNX8
hsa-miR-93-5p	SRI
hsa-miR-93-5p	STX6
hsa-miR-93-5p	TADA2B
hsa-miR-93-5p	TET1
hsa-miR-93-5p	TMEM168
hsa-miR-93-5p	TPRG1L
hsa-miR-93-5p	TRPS1
hsa-miR-93-5p	UBE3C
hsa-miR-93-5p	UBN2
hsa-miR-93-5p	UBXN2A
hsa-miR-93-5p	VPS13C
hsa-miR-93-5p	YTHDF3
hsa-miR-93-5p	CNOT7
hsa-miR-93-5p	DENND5B
hsa-miR-93-5p	E2F1
hsa-miR-93-5p	E2F2
hsa-miR-93-5p	ETV1
hsa-miR-93-5p	GMCL1
hsa-miR-93-5p	HIF1A
hsa-miR-93-5p	KIAA0247
hsa-miR-93-5p	MAK16
hsa-miR-93-5p	MAP7
hsa-miR-93-5p	MFN1
hsa-miR-93-5p	PHF1
hsa-miR-93-5p	PRR14L
hsa-miR-93-5p	SENP5
hsa-miR-93-5p	SFMBT1
hsa-miR-93-5p	ST3GAL1
hsa-miR-93-5p	TBC1D15
hsa-miR-93-5p	TIPARP
hsa-miR-93-5p	TNRC6C
hsa-miR-93-5p	CMPK1
hsa-miR-93-5p	FMNL3
hsa-miR-93-5p	GGCX
hsa-miR-93-5p	HECA
hsa-miR-93-5p	HS2ST1
hsa-miR-93-5p	MASTL
hsa-miR-93-5p	PFKFB3
hsa-miR-93-5p	PPP2CA
hsa-miR-93-5p	STARD4
hsa-miR-93-5p	WAC
hsa-miR-93-5p	USP46
hsa-miR-93-5p	ANKRD17
hsa-miR-93-5p	CAPN7
hsa-miR-93-5p	CCNT2
hsa-miR-93-5p	CSF1
hsa-miR-93-5p	GOSR1
hsa-miR-93-5p	IRF1
hsa-miR-93-5p	LRP8
hsa-miR-93-5p	MINK1
hsa-miR-93-5p	NDEL1
hsa-miR-93-5p	NRIP3
hsa-miR-93-5p	RPS6KA1
hsa-miR-93-5p	SLC5A3
hsa-miR-93-5p	YPEL1
hsa-miR-93-5p	ACAP2
hsa-miR-93-5p	ANKFY1
hsa-miR-93-5p	GPR63
hsa-miR-93-5p	INO80D
hsa-miR-93-5p	MXI1
hsa-miR-93-5p	PCNP
hsa-miR-93-5p	SLC41A1
hsa-miR-93-5p	TMEM64
hsa-miR-93-5p	UBR5
hsa-miR-93-5p	VEGFA
hsa-miR-93-5p	AK4
hsa-miR-93-5p	ANKRD12
hsa-miR-93-5p	ARL5A
hsa-miR-93-5p	ATAD2
hsa-miR-93-5p	BTBD7
hsa-miR-93-5p	CRK
hsa-miR-93-5p	CYBRD1
hsa-miR-93-5p	EIF4E
hsa-miR-93-5p	ERC1
hsa-miR-93-5p	FBXL3
hsa-miR-93-5p	FGF5
hsa-miR-93-5p	HIAT1
hsa-miR-93-5p	MECP2
hsa-miR-93-5p	OCRL
hsa-miR-93-5p	PARD6B
hsa-miR-93-5p	PKNOX1
hsa-miR-93-5p	PPP6R1
hsa-miR-93-5p	PRR16
hsa-miR-93-5p	RAB22A
hsa-miR-93-5p	RASA2
hsa-miR-93-5p	RSRC2
hsa-miR-93-5p	RYBP
hsa-miR-93-5p	SHOC2
hsa-miR-93-5p	SLC30A5
hsa-miR-93-5p	SNTB2
hsa-miR-93-5p	SPOPL
hsa-miR-93-5p	STXBP5
hsa-miR-93-5p	TLE4
hsa-miR-93-5p	TMEM123
hsa-miR-93-5p	UBE2B
hsa-miR-93-5p	UBE2J1
hsa-miR-93-5p	UHMK1
hsa-miR-93-5p	USP47
hsa-miR-93-5p	ZNF236
hsa-miR-93-5p	ATG2A
hsa-miR-93-5p	BCL2L2
hsa-miR-93-5p	C15orf61
hsa-miR-93-5p	C16orf72
hsa-miR-93-5p	IL6ST
hsa-miR-93-5p	IQSEC2
hsa-miR-93-5p	MAPK1
hsa-miR-93-5p	SAMD8
hsa-miR-93-5p	SCAMP2
hsa-miR-93-5p	SLC38A1
hsa-miR-93-5p	TOLLIP
hsa-miR-93-5p	ZDHHC9
hsa-miR-93-5p	AJUBA
hsa-miR-93-5p	G3BP1
hsa-miR-93-5p	INO80
hsa-miR-93-5p	LHX6
hsa-miR-93-5p	MARK4
hsa-miR-93-5p	NBEAL2
hsa-miR-93-5p	PLCB1
hsa-miR-93-5p	RAB5B
hsa-miR-93-5p	TMUB2
hsa-miR-93-5p	TRIOBP
hsa-miR-93-5p	WIPF2
hsa-miR-93-5p	AGFG2
hsa-miR-93-5p	CSNK1G1
hsa-miR-93-5p	CXorf56
hsa-miR-93-5p	DNAJB6
hsa-miR-93-5p	DYRK1A
hsa-miR-93-5p	FOXJ3
hsa-miR-93-5p	FZD4
hsa-miR-93-5p	GTDC1
hsa-miR-93-5p	LRRC40
hsa-miR-93-5p	MAP3K5
hsa-miR-93-5p	RCOR1
hsa-miR-93-5p	RPP14
hsa-miR-93-5p	SERP1
hsa-miR-93-5p	SMAD5
hsa-miR-93-5p	SNX12
hsa-miR-93-5p	SSX2IP
hsa-miR-93-5p	SYNCRIP
hsa-miR-93-5p	TANC2
hsa-miR-93-5p	TET2
hsa-miR-93-5p	THRB
hsa-miR-93-5p	UXS1
hsa-miR-93-5p	AAK1
hsa-miR-93-5p	ARID4B
hsa-miR-93-5p	ARMC8
hsa-miR-93-5p	BZW1
hsa-miR-93-5p	CAPRIN1
hsa-miR-93-5p	CTDSPL2
hsa-miR-93-5p	DCBLD2
hsa-miR-93-5p	FASTK
hsa-miR-93-5p	IPO7
hsa-miR-93-5p	NR2C2
hsa-miR-93-5p	PLAGL2
hsa-miR-93-5p	PSMB5
hsa-miR-93-5p	RAB11FIP4
hsa-miR-93-5p	2021-09-07
hsa-miR-93-5p	ST6GALNAC6
hsa-miR-93-5p	TSC22D2
hsa-miR-93-5p	YOD1
hsa-miR-93-5p	CDK6
hsa-miR-93-5p	CIT
hsa-miR-93-5p	CRAMP1L
hsa-miR-93-5p	CSNK1A1
hsa-miR-93-5p	KIAA1522
hsa-miR-93-5p	KPNA4
hsa-miR-93-5p	LYSMD3
hsa-miR-93-5p	MLLT6
hsa-miR-93-5p	MYNN
hsa-miR-93-5p	PAFAH1B2
hsa-miR-93-5p	TET3
hsa-miR-93-5p	USP37
hsa-miR-93-5p	ZBTB43
hsa-miR-93-5p	OTUD3
hsa-miR-93-5p	PTEN
hsa-miR-93-5p	USP31
hsa-miR-93-5p	LRRC20
hsa-miR-93-5p	ABL2
hsa-miR-93-5p	AFF1
hsa-miR-93-5p	AFF4
hsa-miR-93-5p	ANKRD13C
hsa-miR-93-5p	ARHGEF10
hsa-miR-93-5p	ASXL2
hsa-miR-93-5p	ATG14
hsa-miR-93-5p	ATL3
hsa-miR-93-5p	ATP11A
hsa-miR-93-5p	BCL2L11
hsa-miR-93-5p	BTG2
hsa-miR-93-5p	C16orf52
hsa-miR-93-5p	C6orf62
hsa-miR-93-5p	CCDC71L
hsa-miR-93-5p	CD69
hsa-miR-93-5p	CFL2
hsa-miR-93-5p	CHD9
hsa-miR-93-5p	CIC
hsa-miR-93-5p	CUL3
hsa-miR-93-5p	DCAF8
hsa-miR-93-5p	DNAJB9
hsa-miR-93-5p	DNAJC27
hsa-miR-93-5p	DSTYK
hsa-miR-93-5p	E2F3
hsa-miR-93-5p	EIF4G2
hsa-miR-93-5p	EIF5A2
hsa-miR-93-5p	EIF5B
hsa-miR-93-5p	ELK4
hsa-miR-93-5p	ELOVL6
hsa-miR-93-5p	ENTPD4
hsa-miR-93-5p	FAM160B1
hsa-miR-93-5p	FBXO28
hsa-miR-93-5p	FCHO2
hsa-miR-93-5p	FNBP4
hsa-miR-93-5p	GATAD2B
hsa-miR-93-5p	GDF11
hsa-miR-93-5p	GIT2
hsa-miR-93-5p	GNS
hsa-miR-93-5p	GOLGA1
hsa-miR-93-5p	IKZF4
hsa-miR-93-5p	JOSD1
hsa-miR-93-5p	KAT2B
hsa-miR-93-5p	KDM2A
hsa-miR-93-5p	KIF1B
hsa-miR-93-5p	KIF3B
hsa-miR-93-5p	KLHL15
hsa-miR-93-5p	KPNA5
hsa-miR-93-5p	MAT2B
hsa-miR-93-5p	MBD2
hsa-miR-93-5p	MBNL3
hsa-miR-93-5p	METAP1
hsa-miR-93-5p	MIER3
hsa-miR-93-5p	MYLIP
hsa-miR-93-5p	NACC2
hsa-miR-93-5p	NBEAL1
hsa-miR-93-5p	NEDD4L
hsa-miR-93-5p	NFAT5
hsa-miR-93-5p	NFIB
hsa-miR-93-5p	OTUD4
hsa-miR-93-5p	PDE3B
hsa-miR-93-5p	PDS5A
hsa-miR-93-5p	PEAK1
hsa-miR-93-5p	PHTF2
hsa-miR-93-5p	PIKFYVE
hsa-miR-93-5p	PIP4K2C
hsa-miR-93-5p	PITPNA
hsa-miR-93-5p	PPARGC1B
hsa-miR-93-5p	PPP6C
hsa-miR-93-5p	PTPRJ
hsa-miR-93-5p	RASSF3
hsa-miR-93-5p	RBL2
hsa-miR-93-5p	REST
hsa-miR-93-5p	REV3L
hsa-miR-93-5p	RNF38
hsa-miR-93-5p	RNF4
hsa-miR-93-5p	RSBN1
hsa-miR-93-5p	SERTAD2
hsa-miR-93-5p	SKI
hsa-miR-93-5p	SLC25A36
hsa-miR-93-5p	SLC39A6
hsa-miR-93-5p	SMAD6
hsa-miR-93-5p	SMURF1
hsa-miR-93-5p	SOCS6
hsa-miR-93-5p	STYX
hsa-miR-93-5p	SUV420H1
hsa-miR-93-5p	TCEB3
hsa-miR-93-5p	TNRC6B
hsa-miR-93-5p	TWF1
hsa-miR-93-5p	USP28
hsa-miR-93-5p	WDR37
hsa-miR-93-5p	WHSC1L1
hsa-miR-93-5p	XRN1
hsa-miR-93-5p	ZFP91
hsa-miR-93-5p	ZFPM2
hsa-miR-93-5p	ZNF148
hsa-miR-93-5p	ZNF512B
hsa-miR-93-5p	ZNF652
hsa-miR-93-5p	ANKIB1
hsa-miR-93-5p	AP2B1
hsa-miR-93-5p	APPL1
hsa-miR-93-5p	ARHGEF3
hsa-miR-93-5p	ARID4A
hsa-miR-93-5p	ATG16L1
hsa-miR-93-5p	ATG7
hsa-miR-93-5p	ATXN1L
hsa-miR-93-5p	BCR
hsa-miR-93-5p	BICD2
hsa-miR-93-5p	BMP2K
hsa-miR-93-5p	BRMS1L
hsa-miR-93-5p	BRWD1
hsa-miR-93-5p	C16orf70
hsa-miR-93-5p	C2orf69
hsa-miR-93-5p	C7orf41
hsa-miR-93-5p	CAMK2N1
hsa-miR-93-5p	CCDC144A
hsa-miR-93-5p	CCDC50
hsa-miR-93-5p	CCND2
hsa-miR-93-5p	CCNJ
hsa-miR-93-5p	CELF2
hsa-miR-93-5p	CELSR2
hsa-miR-93-5p	CEP170
hsa-miR-93-5p	CEP97
hsa-miR-93-5p	CLOCK
hsa-miR-93-5p	CNNM3
hsa-miR-93-5p	CNOT6L
hsa-miR-93-5p	CREB1
hsa-miR-93-5p	CROT
hsa-miR-93-5p	DAB2
hsa-miR-93-5p	DCUN1D3
hsa-miR-93-5p	DDHD1
hsa-miR-93-5p	DERL2
hsa-miR-93-5p	DNAL1
hsa-miR-93-5p	DYNC1LI2
hsa-miR-93-5p	DYRK2
hsa-miR-93-5p	E2F5
hsa-miR-93-5p	EEA1
hsa-miR-93-5p	EIF2S1
hsa-miR-93-5p	EPAS1
hsa-miR-93-5p	FAF2
hsa-miR-93-5p	FAM117B
hsa-miR-93-5p	FAM126B
hsa-miR-93-5p	FAM13A
hsa-miR-93-5p	FAM60A
hsa-miR-93-5p	FBXW11
hsa-miR-93-5p	FEM1B
hsa-miR-93-5p	FEM1C
hsa-miR-93-5p	FNDC3B
hsa-miR-93-5p	FOXK2
hsa-miR-93-5p	FRS2
hsa-miR-93-5p	FXR1
hsa-miR-93-5p	FYCO1
hsa-miR-93-5p	FYN
hsa-miR-93-5p	GNA11
hsa-miR-93-5p	GXYLT1
hsa-miR-93-5p	HBP1
hsa-miR-93-5p	HOOK3
hsa-miR-93-5p	IGF2BP1
hsa-miR-93-5p	INTS6
hsa-miR-93-5p	IPO9
hsa-miR-93-5p	KIAA0513
hsa-miR-93-5p	KLF3
hsa-miR-93-5p	KLHL2
hsa-miR-93-5p	KLHL8
hsa-miR-93-5p	KPNA3
hsa-miR-93-5p	LCOR
hsa-miR-93-5p	LDLRAP1
hsa-miR-93-5p	LUZP1
hsa-miR-93-5p	MAP3K2
hsa-miR-93-5p	MAP3K3
hsa-miR-93-5p	MAPK1IP1L
hsa-miR-93-5p	MAPRE1
hsa-miR-93-5p	MAST3
hsa-miR-93-5p	MIER2
hsa-miR-93-5p	MKL2
hsa-miR-93-5p	MLLT1
hsa-miR-93-5p	MORF4L1
hsa-miR-93-5p	MTF1
hsa-miR-93-5p	MYO1D
hsa-miR-93-5p	MYO9A
hsa-miR-93-5p	NANOS1
hsa-miR-93-5p	NETO2
hsa-miR-93-5p	NFIC
hsa-miR-93-5p	NHLRC3
hsa-miR-93-5p	NUFIP2
hsa-miR-93-5p	PAFAH1B1
hsa-miR-93-5p	PANK3
hsa-miR-93-5p	PCMTD1
hsa-miR-93-5p	PHIP
hsa-miR-93-5p	PIK3R1
hsa-miR-93-5p	PKN2
hsa-miR-93-5p	PLEKHA8
hsa-miR-93-5p	PLEKHM1
hsa-miR-93-5p	POLR3G
hsa-miR-93-5p	PPP3R1
hsa-miR-93-5p	PTPN4
hsa-miR-93-5p	PURA
hsa-miR-93-5p	QKI
hsa-miR-93-5p	RAB10
hsa-miR-93-5p	RAB11FIP5
hsa-miR-93-5p	RAB21
hsa-miR-93-5p	RAB8B
hsa-miR-93-5p	RAD23B
hsa-miR-93-5p	RLIM
hsa-miR-93-5p	RNF217
hsa-miR-93-5p	S1PR1
hsa-miR-93-5p	SAR1B
hsa-miR-93-5p	SETD7
hsa-miR-93-5p	SH3BP5
hsa-miR-93-5p	SIK2
hsa-miR-93-5p	SIN3B
hsa-miR-93-5p	SLAIN2
hsa-miR-93-5p	SLC22A23
hsa-miR-93-5p	SLC2A8
hsa-miR-93-5p	SLC30A7
hsa-miR-93-5p	SLC33A1
hsa-miR-93-5p	SLC6A9
hsa-miR-93-5p	SNX16
hsa-miR-93-5p	SOCS7
hsa-miR-93-5p	SOS1
hsa-miR-93-5p	SRPK2
hsa-miR-93-5p	SSH1
hsa-miR-93-5p	STK17B
hsa-miR-93-5p	TACC1
hsa-miR-93-5p	TBL1X
hsa-miR-93-5p	TCF4
hsa-miR-93-5p	TMBIM6
hsa-miR-93-5p	TMEM127
hsa-miR-93-5p	TMEM50B
hsa-miR-93-5p	TNKS2
hsa-miR-93-5p	TNRC6A
hsa-miR-93-5p	TP53INP1
hsa-miR-93-5p	TP53INP2
hsa-miR-93-5p	TP73
hsa-miR-93-5p	TRIM44
hsa-miR-93-5p	TSKU
hsa-miR-93-5p	TTPAL
hsa-miR-93-5p	UBE2W
hsa-miR-93-5p	UNKL
hsa-miR-93-5p	WDR82
hsa-miR-93-5p	XIAP
hsa-miR-93-5p	YES1
hsa-miR-93-5p	ZADH2
hsa-miR-93-5p	ZBTB20
hsa-miR-93-5p	ZBTB41
hsa-miR-93-5p	ZNF280B
hsa-miR-93-5p	ZNF697
hsa-miR-93-5p	PRRG1
hsa-miR-93-5p	ICMT
hsa-miR-93-5p	KDM6B
hsa-miR-93-5p	MTMR3
hsa-miR-93-5p	TAOK1
hsa-miR-93-5p	ZBTB7A
hsa-miR-92b-3p	FAM196B
hsa-miR-92b-3p	HOXB8
hsa-miR-92b-3p	PROX1
hsa-miR-92b-3p	CXXC4
hsa-miR-92b-3p	HOXC4
hsa-miR-92b-3p	RASAL2
hsa-miR-92b-3p	SCUBE3
hsa-miR-92b-3p	ZNF469
hsa-miR-92b-3p	PCDH10
hsa-miR-92b-3p	SOBP
hsa-miR-92b-3p	RYR3
hsa-miR-92b-3p	CACNA1H
hsa-miR-92b-3p	EFR3B
hsa-miR-92b-3p	TACC2
hsa-miR-92b-3p	KCNC4
hsa-miR-92b-3p	NKPD1
hsa-miR-92b-3p	PCDH11X
hsa-miR-92b-3p	PCOLCE2
hsa-miR-92b-3p	ZNF827
hsa-miR-92b-3p	NEFM
hsa-miR-92b-3p	PURG
hsa-miR-92b-3p	UNC79
hsa-miR-92b-3p	GRAMD3
hsa-miR-92b-3p	GPRC5A
hsa-miR-92b-3p	SLC12A5
hsa-miR-92b-3p	IBSP
hsa-miR-92b-3p	PITPNM2
hsa-miR-92b-3p	TMCC3
hsa-miR-92b-3p	ADAMTSL1
hsa-miR-92b-3p	ESRP1
hsa-miR-92b-3p	CHRM5
hsa-miR-92b-3p	CLDN11
hsa-miR-92b-3p	PRKCE
hsa-miR-92b-3p	USP44
hsa-miR-92b-3p	PDZD2
hsa-miR-92b-3p	MGLL
hsa-miR-92b-3p	ADRB1
hsa-miR-92b-3p	FARP1
hsa-miR-92b-3p	SLC16A10
hsa-miR-92b-3p	CPLX1
hsa-miR-92b-3p	CHRM2
hsa-miR-92b-3p	HCN2
hsa-miR-92b-3p	AATK
hsa-miR-92b-3p	PCDH1
hsa-miR-92b-3p	SCN8A
hsa-miR-92b-3p	CLIP4
hsa-miR-92b-3p	GRAMD1B
hsa-miR-92b-3p	PTPRK
hsa-miR-92b-3p	BMP7
hsa-miR-92b-3p	MYO5A
hsa-miR-92b-3p	ANGPTL2
hsa-miR-92b-3p	RGL1
hsa-miR-92b-3p	ITGA6
hsa-miR-92b-3p	ARHGEF17
hsa-miR-92a-3p	FAM196B
hsa-miR-92a-3p	HOXB8
hsa-miR-92a-3p	PROX1
hsa-miR-92a-3p	CXXC4
hsa-miR-92a-3p	HOXC4
hsa-miR-92a-3p	RASAL2
hsa-miR-92a-3p	SCUBE3
hsa-miR-92a-3p	ZNF469
hsa-miR-92a-3p	PCDH10
hsa-miR-92a-3p	SOBP
hsa-miR-92a-3p	RYR3
hsa-miR-92a-3p	CACNA1H
hsa-miR-92a-3p	EFR3B
hsa-miR-92a-3p	TACC2
hsa-miR-92a-3p	KCNC4
hsa-miR-92a-3p	NKPD1
hsa-miR-92a-3p	PCDH11X
hsa-miR-92a-3p	PCOLCE2
hsa-miR-92a-3p	ZNF827
hsa-miR-92a-3p	NEFM
hsa-miR-92a-3p	PURG
hsa-miR-92a-3p	UNC79
hsa-miR-92a-3p	GRAMD3
hsa-miR-92a-3p	GPRC5A
hsa-miR-92a-3p	SLC12A5
hsa-miR-92a-3p	IBSP
hsa-miR-92a-3p	PITPNM2
hsa-miR-92a-3p	TMCC3
hsa-miR-92a-3p	ADAMTSL1
hsa-miR-92a-3p	ESRP1
hsa-miR-92a-3p	CHRM5
hsa-miR-92a-3p	CLDN11
hsa-miR-92a-3p	PRKCE
hsa-miR-92a-3p	USP44
hsa-miR-92a-3p	PDZD2
hsa-miR-92a-3p	MGLL
hsa-miR-92a-3p	ADRB1
hsa-miR-92a-3p	FARP1
hsa-miR-92a-3p	SLC16A10
hsa-miR-92a-3p	CPLX1
hsa-miR-92a-3p	CHRM2
hsa-miR-92a-3p	HCN2
hsa-miR-92a-3p	AATK
hsa-miR-92a-3p	PCDH1
hsa-miR-92a-3p	SCN8A
hsa-miR-92a-3p	CLIP4
hsa-miR-92a-3p	GRAMD1B
hsa-miR-92a-3p	PTPRK
hsa-miR-92a-3p	BMP7
hsa-miR-92a-3p	MYO5A
hsa-miR-92a-3p	ANGPTL2
hsa-miR-92a-3p	RGL1
hsa-miR-92a-3p	ITGA6
hsa-miR-92a-3p	ARHGEF17
hsa-miR-877-5p	OTOF
hsa-miR-877-5p	PPAP2B
hsa-miR-877-5p	SESN3
hsa-miR-877-5p	WDR7
hsa-miR-744-5p	BIN1
hsa-miR-744-5p	NRGN
hsa-miR-744-5p	SPTBN4
hsa-miR-744-5p	SEC14L2
hsa-miR-532-5p	BHLHB9
hsa-miR-532-5p	PLAG1
hsa-miR-532-5p	CTBP2
hsa-miR-532-5p	APBB2
hsa-miR-532-5p	CPEB3
hsa-miR-532-5p	GAN
hsa-miR-532-5p	ZC3H12C
hsa-miR-502-3p	ACTN1
hsa-miR-502-3p	ADAMTS3
hsa-miR-502-3p	AGFG1
hsa-miR-502-3p	AMOTL1
hsa-miR-502-3p	APC
hsa-miR-502-3p	ARIH1
hsa-miR-502-3p	B4GALT5
hsa-miR-502-3p	BCL7A
hsa-miR-502-3p	BRI3BP
hsa-miR-502-3p	CBFA2T2
hsa-miR-502-3p	CBL
hsa-miR-502-3p	CBLL1
hsa-miR-502-3p	CDK6
hsa-miR-502-3p	CIT
hsa-miR-502-3p	CLIC4
hsa-miR-502-3p	COX7C
hsa-miR-502-3p	CPNE2
hsa-miR-502-3p	CRAMP1L
hsa-miR-502-3p	CSDE1
hsa-miR-502-3p	CSNK1A1
hsa-miR-502-3p	CXorf23
hsa-miR-502-3p	DCUN1D5
hsa-miR-502-3p	DHX40
hsa-miR-502-3p	EEFSEC
hsa-miR-502-3p	FAM213B
hsa-miR-502-3p	FBXO30
hsa-miR-502-3p	GABPA
hsa-miR-502-3p	GNPTG
hsa-miR-502-3p	GPR107
hsa-miR-502-3p	HMGCS1
hsa-miR-502-3p	HMGN3
hsa-miR-502-3p	ILVBL
hsa-miR-502-3p	ITGB3BP
hsa-miR-502-3p	JAG2
hsa-miR-502-3p	JDP2
hsa-miR-502-3p	JHDM1D
hsa-miR-502-3p	KCMF1
hsa-miR-502-3p	KCTD9
hsa-miR-502-3p	KDM4A
hsa-miR-502-3p	KIAA1522
hsa-miR-502-3p	KPNA4
hsa-miR-502-3p	LARP4B
hsa-miR-502-3p	LDHA
hsa-miR-502-3p	LIN7C
hsa-miR-502-3p	LYSMD3
hsa-miR-502-3p	MARCKS
hsa-miR-502-3p	MEF2A
hsa-miR-502-3p	MLLT6
hsa-miR-502-3p	MYNN
hsa-miR-502-3p	NCOA4
hsa-miR-502-3p	NDRG3
hsa-miR-502-3p	NPEPPS
hsa-miR-502-3p	OSBPL3
hsa-miR-502-3p	PAFAH1B2
hsa-miR-502-3p	PPP2R5E
hsa-miR-502-3p	PSIP1
hsa-miR-502-3p	PSMD11
hsa-miR-502-3p	PTBP2
hsa-miR-502-3p	RAI14
hsa-miR-502-3p	RBM41
hsa-miR-502-3p	REEP5
hsa-miR-502-3p	RNF144A
hsa-miR-502-3p	RPRD1B
hsa-miR-502-3p	SEC63
hsa-miR-502-3p	SHPRH
hsa-miR-502-3p	SLC25A26
hsa-miR-502-3p	SREK1
hsa-miR-502-3p	STIM2
hsa-miR-502-3p	STK24
hsa-miR-502-3p	TARDBP
hsa-miR-502-3p	TET3
hsa-miR-502-3p	TGFBR3
hsa-miR-502-3p	TIMM8A
hsa-miR-502-3p	UBA2
hsa-miR-502-3p	UBE2E2
hsa-miR-502-3p	UBE2H
hsa-miR-502-3p	UBE2R2
hsa-miR-502-3p	UCHL5
hsa-miR-502-3p	USP37
hsa-miR-502-3p	YY1
hsa-miR-502-3p	ZBTB43
hsa-miR-502-3p	ZMYM4
hsa-miR-502-3p	ZNF207
hsa-miR-502-3p	ZRANB2
hsa-miR-502-3p	AFF4
hsa-miR-502-3p	ANP32E
hsa-miR-502-3p	ATP11A
hsa-miR-502-3p	EXOC5
hsa-miR-502-3p	FNIP2
hsa-miR-502-3p	OTUD4
hsa-miR-502-3p	PDE3B
hsa-miR-502-3p	RAP1A
hsa-miR-502-3p	RNF38
hsa-miR-502-3p	RPL15
hsa-miR-502-3p	SBNO1
hsa-miR-502-3p	SNX13
hsa-miR-502-3p	STRN
hsa-miR-502-3p	ABI2
hsa-miR-502-3p	AHCYL1
hsa-miR-502-3p	CCDC50
hsa-miR-502-3p	EEA1
hsa-miR-502-3p	EVI5
hsa-miR-502-3p	FAM126B
hsa-miR-502-3p	FXR1
hsa-miR-502-3p	GNAQ
hsa-miR-502-3p	KRAS
hsa-miR-502-3p	LUZP1
hsa-miR-502-3p	OGT
hsa-miR-502-3p	PAFAH1B1
hsa-miR-502-3p	PPP4R2
hsa-miR-502-3p	RCC2
hsa-miR-502-3p	SETD7
hsa-miR-502-3p	TFDP2
hsa-miR-502-3p	TSPAN4
hsa-miR-502-3p	WDR82
hsa-miR-502-3p	ZBTB20
hsa-miR-502-3p	ZFHX4
hsa-miR-502-3p	ZNF496
hsa-miR-501-3p	FAM131B
hsa-miR-501-3p	ACACB
hsa-miR-501-3p	TSHZ3
hsa-miR-501-3p	EML6
hsa-miR-501-3p	KIAA0087
hsa-miR-501-3p	ADCY2
hsa-miR-501-3p	SLA2
hsa-miR-501-3p	RBMS1
hsa-miR-501-3p	PVRL4
hsa-miR-501-3p	CLDN11
hsa-miR-501-3p	PDZD2
hsa-miR-501-3p	SAMD12
hsa-miR-501-3p	TMEM151B
hsa-miR-501-3p	DOK6
hsa-miR-501-3p	FJX1
hsa-miR-501-3p	RPH3A
hsa-miR-501-3p	RIMKLA
hsa-miR-486-5p	C5orf64
hsa-miR-486-5p	ASB4
hsa-miR-486-5p	C1orf21
hsa-miR-486-5p	ZNF827
hsa-miR-486-5p	RNF125
hsa-miR-486-5p	SLC12A5
hsa-miR-486-5p	EPB41L1
hsa-miR-486-5p	CSPG5
hsa-miR-486-5p	KIAA0226L
hsa-miR-486-5p	GRIN2A
hsa-miR-486-5p	RAPGEFL1
hsa-miR-455-5p	ASUN
hsa-miR-455-5p	C8orf59
hsa-miR-455-5p	CCDC113
hsa-miR-455-5p	COQ4
hsa-miR-455-5p	GCFC2
hsa-miR-455-5p	HNRNPL
hsa-miR-455-5p	MPV17
hsa-miR-455-5p	NCK2
hsa-miR-455-5p	PRMT1
hsa-miR-455-5p	PTPRS
hsa-miR-455-5p	ROMO1
hsa-miR-455-5p	TTC17
hsa-miR-455-5p	MTHFD1L
hsa-miR-455-5p	KCNMB3
hsa-miR-455-5p	TNKS1BP1
hsa-miR-455-5p	GDAP2
hsa-miR-455-5p	LUC7L3
hsa-miR-455-5p	MAN1A1
hsa-miR-455-5p	NDFIP1
hsa-miR-455-5p	PATL1
hsa-miR-455-5p	ATP13A3
hsa-miR-455-5p	MALSU1
hsa-miR-455-5p	RAF1
hsa-miR-455-5p	UNC5B
hsa-miR-455-5p	NMT2
hsa-miR-455-5p	TPR
hsa-miR-455-5p	FICD
hsa-miR-455-5p	CDKN1B
hsa-miR-455-5p	KDM3B
hsa-miR-455-5p	R3HDM2
hsa-miR-455-5p	RAB18
hsa-miR-455-5p	SECISBP2L
hsa-miR-455-5p	TUBB
hsa-miR-455-5p	ARMC10
hsa-miR-455-5p	CAST
hsa-miR-455-5p	KLHL23
hsa-miR-455-5p	AAGAB
hsa-miR-455-5p	IRF2
hsa-miR-455-5p	PTP4A2
hsa-miR-455-5p	TJP1
hsa-miR-455-5p	VKORC1L1
hsa-miR-455-5p	ZNF292
hsa-miR-455-5p	MEMO1
hsa-miR-455-5p	PPP2R5A
hsa-miR-455-5p	USP3
hsa-miR-455-5p	USP9X
hsa-miR-455-5p	CDS2
hsa-miR-455-5p	RNF111
hsa-miR-455-5p	SUZ12
hsa-miR-455-5p	TMEM167A
hsa-miR-455-5p	TMEM189
hsa-miR-455-5p	TMEM189-UBE2V1
hsa-miR-455-5p	UBE2V1
hsa-miR-455-5p	KPNA1
hsa-miR-455-5p	MXD1
hsa-miR-455-5p	TMEM33
hsa-miR-455-5p	C11orf84
hsa-miR-455-5p	ARID1A
hsa-miR-455-5p	BRD1
hsa-miR-455-5p	DCAF5
hsa-miR-455-5p	KIF3A
hsa-miR-455-5p	LIN28B
hsa-miR-455-5p	NRIP1
hsa-miR-455-5p	PTGFRN
hsa-miR-455-5p	RUNX2
hsa-miR-455-5p	SHROOM1
hsa-miR-455-5p	SOCS3
hsa-miR-455-5p	STT3B
hsa-miR-455-5p	HNRNPC
hsa-miR-455-5p	MOB3C
hsa-miR-455-5p	SMURF2
hsa-miR-455-5p	HCFC2
hsa-miR-455-5p	UHRF1BP1L
hsa-miR-455-5p	ADNP
hsa-miR-455-5p	GMEB1
hsa-miR-455-5p	PNRC1
hsa-miR-455-5p	RC3H1
hsa-miR-455-5p	SHOC2
hsa-miR-455-5p	SRSF7
hsa-miR-455-5p	USP47
hsa-miR-455-5p	KDSR
hsa-miR-455-5p	PAPOLG
hsa-miR-455-5p	XPO5
hsa-miR-455-5p	DLGAP4
hsa-miR-455-5p	ARMCX3
hsa-miR-455-5p	DYRK1A
hsa-miR-455-5p	EPN2
hsa-miR-455-5p	LRRC40
hsa-miR-455-5p	RANBP3
hsa-miR-455-5p	SERP1
hsa-miR-455-5p	TOMM22
hsa-miR-455-5p	WDR41
hsa-miR-455-5p	CD47
hsa-miR-455-5p	INPP5K
hsa-miR-455-5p	IPO7
hsa-miR-455-5p	DHX40
hsa-miR-455-5p	FBXO30
hsa-miR-455-5p	JDP2
hsa-miR-455-5p	KCMF1
hsa-miR-455-5p	STK24
hsa-miR-455-5p	BAZ2B
hsa-miR-455-5p	CLK3
hsa-miR-455-5p	DDX3X
hsa-miR-455-5p	KIF1B
hsa-miR-455-5p	KLHL15
hsa-miR-455-5p	MTF2
hsa-miR-455-5p	MYLIP
hsa-miR-455-5p	NLK
hsa-miR-455-5p	PEAK1
hsa-miR-455-5p	PIK3CB
hsa-miR-455-5p	PNISR
hsa-miR-455-5p	PPIP5K2
hsa-miR-455-5p	PTPRJ
hsa-miR-455-5p	RASSF3
hsa-miR-455-5p	RFX7
hsa-miR-455-5p	RNF44
hsa-miR-455-5p	RPS6KB1
hsa-miR-455-5p	TBL1XR1
hsa-miR-455-5p	TNRC6B
hsa-miR-455-5p	TPCN1
hsa-miR-455-5p	TRAK2
hsa-miR-455-5p	TRIM33
hsa-miR-455-5p	ZFPM2
hsa-miR-455-5p	ABI2
hsa-miR-455-5p	ADD3
hsa-miR-455-5p	ANKRD27
hsa-miR-455-5p	ARRDC3
hsa-miR-455-5p	C20orf194
hsa-miR-455-5p	CCDC41
hsa-miR-455-5p	CDC73
hsa-miR-455-5p	CDK13
hsa-miR-455-5p	CENPP
hsa-miR-455-5p	CLOCK
hsa-miR-455-5p	CPEB1
hsa-miR-455-5p	CPEB4
hsa-miR-455-5p	CPSF7
hsa-miR-455-5p	CTNND1
hsa-miR-455-5p	DERL2
hsa-miR-455-5p	DMXL1
hsa-miR-455-5p	DOCK9
hsa-miR-455-5p	DYNC1LI2
hsa-miR-455-5p	FBXO42
hsa-miR-455-5p	INTS6
hsa-miR-455-5p	INTU
hsa-miR-455-5p	KDM6A
hsa-miR-455-5p	KPNA3
hsa-miR-455-5p	MFHAS1
hsa-miR-455-5p	MGAT5
hsa-miR-455-5p	PHF12
hsa-miR-455-5p	PPP1R12A
hsa-miR-455-5p	RAB2A
hsa-miR-455-5p	S1PR1
hsa-miR-455-5p	SP3
hsa-miR-455-5p	TAF4
hsa-miR-455-5p	TMED2
hsa-miR-455-5p	TNFAIP8
hsa-miR-455-5p	TNPO1
hsa-miR-455-5p	UBE2K
hsa-miR-455-5p	USP15
hsa-miR-455-5p	ZFAND5
hsa-miR-455-5p	ZNRF1
hsa-miR-455-5p	FZD5
hsa-miR-455-5p	TAOK1
hsa-miR-455-5p	TMEM30A
hsa-miR-452-5p	ZIC4
hsa-miR-452-5p	GRM3
hsa-miR-452-5p	CNTD1
hsa-miR-452-5p	RAB30
hsa-miR-452-5p	RGP1
hsa-miR-452-5p	SDC2
hsa-miR-425-5p	FOXD3
hsa-miR-425-5p	HOXD9
hsa-miR-425-5p	SLC16A3
hsa-miR-425-5p	CLCN4
hsa-miR-425-5p	POU2F2
hsa-miR-425-5p	NOS1AP
hsa-miR-425-5p	RNF222
hsa-miR-425-5p	AMPH
hsa-miR-425-5p	PLN
hsa-miR-425-5p	SPRY3
hsa-miR-425-5p	GRIN2A
hsa-miR-425-5p	DIP2C
hsa-miR-425-5p	CADM4
hsa-miR-425-5p	SNAP25
hsa-miR-423-3p	LGALSL
hsa-miR-423-5p	AGAP2
hsa-miR-423-5p	RASAL2
hsa-miR-423-5p	NFAM1
hsa-miR-423-5p	NRXN2
hsa-miR-423-5p	TBC1D16
hsa-miR-423-5p	AZGP1
hsa-miR-423-5p	SYP
hsa-miR-423-5p	TCF23
hsa-miR-423-5p	FAM127C
hsa-miR-423-5p	C15orf52
hsa-miR-423-5p	ABCA9
hsa-miR-423-5p	SPRED3
hsa-miR-423-5p	PITPNM2
hsa-miR-423-5p	VPS37D
hsa-miR-423-5p	TRNP1
hsa-miR-423-5p	SRRM3
hsa-miR-423-5p	MGLL
hsa-miR-423-5p	GRM4
hsa-miR-423-5p	NFATC4
hsa-miR-423-5p	ANGPTL2
hsa-miR-423-5p	RASL10B
hsa-miR-379-5p	FLT3LG
hsa-miR-379-5p	KCTD6
hsa-miR-379-5p	MGST1
hsa-miR-379-5p	MRPL47
hsa-miR-379-5p	PHLDA2
hsa-miR-379-5p	SYNC
hsa-miR-379-5p	BRCA1
hsa-miR-379-5p	ERP29
hsa-miR-379-5p	C19orf54
hsa-miR-379-5p	EHD4
hsa-miR-379-5p	POLR3D
hsa-miR-379-5p	TOMM20
hsa-miR-379-5p	YARS
hsa-miR-379-5p	C5orf51
hsa-miR-379-5p	FICD
hsa-miR-379-5p	PDE12
hsa-miR-379-5p	KATNAL1
hsa-miR-379-5p	C17orf58
hsa-miR-379-5p	MTMR2
hsa-miR-379-5p	CLCN6
hsa-miR-379-5p	CDKN2AIP
hsa-miR-379-5p	MTM1
hsa-miR-379-5p	ANKRD40
hsa-miR-379-5p	SLC20A1
hsa-miR-379-5p	SRSF9
hsa-miR-379-5p	UBE2Q1
hsa-miR-379-5p	AGPAT4
hsa-miR-379-5p	ARRB1
hsa-miR-379-5p	CCNYL1
hsa-miR-379-5p	KIAA0895L
hsa-miR-379-5p	LPGAT1
hsa-miR-379-5p	LRRC8C
hsa-miR-379-5p	ELMOD2
hsa-miR-379-5p	HSPA5
hsa-miR-379-5p	LIN28B
hsa-miR-379-5p	NFATC3
hsa-miR-379-5p	YBX1
hsa-miR-379-5p	BCKDK
hsa-miR-379-5p	TBC1D15
hsa-miR-379-5p	HLCS
hsa-miR-379-5p	USP46
hsa-miR-379-5p	C19orf25
hsa-miR-379-5p	ZBTB26
hsa-miR-379-5p	DDX52
hsa-miR-379-5p	PGM3
hsa-miR-379-5p	SETD9
hsa-miR-379-5p	EDEM3
hsa-miR-379-5p	UBE2E3
hsa-miR-379-5p	GMPPB
hsa-miR-379-5p	FAM63B
hsa-miR-379-5p	HIC2
hsa-miR-379-5p	TXNL1
hsa-miR-379-5p	AAK1
hsa-miR-379-5p	PSMB5
hsa-miR-379-5p	TSC22D2
hsa-miR-379-5p	TXLNG
hsa-miR-379-5p	BAZ2B
hsa-miR-379-5p	DNAJC30
hsa-miR-379-5p	EIF4G2
hsa-miR-379-5p	H3F3B
hsa-miR-379-5p	NFAT5
hsa-miR-379-5p	PCGF3
hsa-miR-379-5p	STRN
hsa-miR-379-5p	TNRC6B
hsa-miR-379-5p	C20orf194
hsa-miR-379-5p	DYNC1LI2
hsa-miR-379-5p	EI24
hsa-miR-379-5p	MAP3K2
hsa-miR-379-5p	NHLRC3
hsa-miR-379-5p	PCGF5
hsa-miR-379-5p	TGFBR1
hsa-miR-379-5p	TUBD1
hsa-miR-379-5p	ZCCHC11
hsa-miR-379-5p	ZFAND5
hsa-miR-378d	SLC30A8
hsa-miR-378d	CD3G
hsa-miR-378d	PAX8
hsa-miR-378d	IGF1R
hsa-miR-378d	DACT1
hsa-miR-378d	ANKRD52
hsa-miR-378d	WWC2
hsa-miR-378d	GLIPR2
hsa-miR-378c	SLC30A8
hsa-miR-378c	CD3G
hsa-miR-378c	PAX8
hsa-miR-378c	IGF1R
hsa-miR-378c	DACT1
hsa-miR-378c	ANKRD52
hsa-miR-378c	WWC2
hsa-miR-378c	GLIPR2
hsa-miR-378a-3p	TBX6
hsa-miR-378a-3p	SOBP
hsa-miR-378a-3p	TCF23
hsa-miR-378a-3p	C1orf21
hsa-miR-378a-3p	RSPH4A
hsa-miR-378a-3p	BMP8B
hsa-miR-378a-3p	RBMS1
hsa-miR-378a-3p	KIAA1875
hsa-miR-378a-3p	HSPA12A
hsa-miR-378a-3p	CDC20B
hsa-miR-378a-3p	PAG1
hsa-miR-378a-3p	FAM83F
hsa-miR-378a-3p	CADM4
hsa-miR-375	C19orf44
hsa-miR-375	KLHL3
hsa-miR-375	MSL2
hsa-miR-375	KLF5
hsa-miR-375	CTBP2
hsa-miR-375	SETBP1
hsa-miR-375	WWC2
hsa-miR-374b-5p	FOXD3
hsa-miR-374b-5p	DNAJC22
hsa-miR-374b-5p	SERTAD4
hsa-miR-374b-5p	TXLNB
hsa-miR-374b-5p	PGR
hsa-miR-374b-5p	EFNA2
hsa-miR-374b-5p	ASB4
hsa-miR-374b-5p	PCDH10
hsa-miR-374b-5p	SYP
hsa-miR-374b-5p	FAM65B
hsa-miR-374b-5p	GPR161
hsa-miR-374b-5p	NEUROG2
hsa-miR-374b-5p	CDA
hsa-miR-374b-5p	PITX2
hsa-miR-374b-5p	RNF222
hsa-miR-374b-5p	DZIP1L
hsa-miR-374b-5p	IL10
hsa-miR-374b-5p	FAM169A
hsa-miR-374b-5p	MICALCL
hsa-miR-374b-5p	PURG
hsa-miR-374b-5p	PLCE1
hsa-miR-374b-5p	EDAR
hsa-miR-374b-5p	SGIP1
hsa-miR-374b-5p	SATB1
hsa-miR-374b-5p	CCL8
hsa-miR-374b-5p	PRKCE
hsa-miR-374b-5p	PDZD2
hsa-miR-374b-5p	ADRB1
hsa-miR-374b-5p	FOSB
hsa-miR-374b-5p	EPB41L1
hsa-miR-374b-5p	CHRM2
hsa-miR-374b-5p	CLIP4
hsa-miR-374b-5p	CCL22
hsa-miR-374b-5p	GRAMD1B
hsa-miR-374b-5p	PCDHA1
hsa-miR-374b-5p	INHBA
hsa-miR-374b-5p	DOK6
hsa-miR-374a-5p	FOXD3
hsa-miR-374a-5p	DNAJC22
hsa-miR-374a-5p	SERTAD4
hsa-miR-374a-5p	TXLNB
hsa-miR-374a-5p	PGR
hsa-miR-374a-5p	EFNA2
hsa-miR-374a-5p	ASB4
hsa-miR-374a-5p	PCDH10
hsa-miR-374a-5p	SYP
hsa-miR-374a-5p	FAM65B
hsa-miR-374a-5p	GPR161
hsa-miR-374a-5p	NEUROG2
hsa-miR-374a-5p	CDA
hsa-miR-374a-5p	PITX2
hsa-miR-374a-5p	RNF222
hsa-miR-374a-5p	DZIP1L
hsa-miR-374a-5p	IL10
hsa-miR-374a-5p	FAM169A
hsa-miR-374a-5p	MICALCL
hsa-miR-374a-5p	PURG
hsa-miR-374a-5p	PLCE1
hsa-miR-374a-5p	EDAR
hsa-miR-374a-5p	SGIP1
hsa-miR-374a-5p	SATB1
hsa-miR-374a-5p	CCL8
hsa-miR-374a-5p	PRKCE
hsa-miR-374a-5p	PDZD2
hsa-miR-374a-5p	ADRB1
hsa-miR-374a-5p	FOSB
hsa-miR-374a-5p	EPB41L1
hsa-miR-374a-5p	CHRM2
hsa-miR-374a-5p	CLIP4
hsa-miR-374a-5p	CCL22
hsa-miR-374a-5p	GRAMD1B
hsa-miR-374a-5p	PCDHA1
hsa-miR-374a-5p	INHBA
hsa-miR-374a-5p	DOK6
hsa-miR-365b-3p	BRD3
hsa-miR-365b-3p	CHD8
hsa-miR-365b-3p	FANCD2
hsa-miR-365b-3p	HAPLN2
hsa-miR-365b-3p	KCNH2
hsa-miR-365b-3p	PRKCI
hsa-miR-365b-3p	PTTG1IP
hsa-miR-365b-3p	RGS20
hsa-miR-365b-3p	TRIM39
hsa-miR-365b-3p	TSPYL6
hsa-miR-365b-3p	HSPBAP1
hsa-miR-365b-3p	RHEB
hsa-miR-365b-3p	RAB1B
hsa-miR-365b-3p	PPP5C
hsa-miR-365b-3p	DHFR
hsa-miR-365b-3p	HELLS
hsa-miR-365b-3p	UBP1
hsa-miR-365b-3p	KAT2A
hsa-miR-365b-3p	LAMP2
hsa-miR-365b-3p	NR1D2
hsa-miR-365b-3p	ADAR
hsa-miR-365b-3p	BAG2
hsa-miR-365b-3p	C3orf38
hsa-miR-365b-3p	SET
hsa-miR-365b-3p	ENTPD7
hsa-miR-365b-3p	COMMD3-BMI1
hsa-miR-365b-3p	CDH24
hsa-miR-365b-3p	ETS1
hsa-miR-365b-3p	ZMYND11
hsa-miR-365b-3p	IKBKG
hsa-miR-365b-3p	OAZ2
hsa-miR-365b-3p	SREBF2
hsa-miR-365b-3p	AKIRIN2
hsa-miR-365b-3p	UBB
hsa-miR-365b-3p	UBXN2B
hsa-miR-365b-3p	YTHDF2
hsa-miR-365b-3p	IMPA1
hsa-miR-365b-3p	KIN
hsa-miR-365b-3p	KANSL1
hsa-miR-365b-3p	NCOR1
hsa-miR-365b-3p	USP33
hsa-miR-365b-3p	ATP13A3
hsa-miR-365b-3p	ESRRA
hsa-miR-365b-3p	KBTBD2
hsa-miR-365b-3p	YWHAH
hsa-miR-365b-3p	SGTB
hsa-miR-365b-3p	FAM160B2
hsa-miR-365b-3p	SF3B3
hsa-miR-365b-3p	SMUG1
hsa-miR-365b-3p	KIAA1328
hsa-miR-365b-3p	ANKRD28
hsa-miR-365b-3p	BTF3L4
hsa-miR-365b-3p	CPT1A
hsa-miR-365b-3p	TBK1
hsa-miR-365b-3p	CDC25A
hsa-miR-365b-3p	DPF2
hsa-miR-365b-3p	GBA
hsa-miR-365b-3p	PRKAR2A
hsa-miR-365b-3p	CDK9
hsa-miR-365b-3p	LPAR5
hsa-miR-365b-3p	QTRTD1
hsa-miR-365b-3p	ATXN7L3B
hsa-miR-365b-3p	CLCN6
hsa-miR-365b-3p	CS
hsa-miR-365b-3p	ELF4
hsa-miR-365b-3p	FOXK1
hsa-miR-365b-3p	TADA2A
hsa-miR-365b-3p	DNAJB4
hsa-miR-365b-3p	EPN1
hsa-miR-365b-3p	ORMDL1
hsa-miR-365b-3p	ANKRD11
hsa-miR-365b-3p	GAB3
hsa-miR-365b-3p	HSPA8
hsa-miR-365b-3p	LLPH
hsa-miR-365b-3p	VGLL4
hsa-miR-365b-3p	PLAG1
hsa-miR-365b-3p	ANKS1A
hsa-miR-365b-3p	PRKX
hsa-miR-365b-3p	RAD54L2
hsa-miR-365b-3p	RNF182
hsa-miR-365b-3p	SFPQ
hsa-miR-365b-3p	ZNF618
hsa-miR-365b-3p	C11orf30
hsa-miR-365b-3p	CREB5
hsa-miR-365b-3p	EIF4E3
hsa-miR-365b-3p	GRPEL2
hsa-miR-365b-3p	H2AFY
hsa-miR-365b-3p	HDAC4
hsa-miR-365b-3p	PLEKHA3
hsa-miR-365b-3p	REL
hsa-miR-365b-3p	SGK1
hsa-miR-365b-3p	SLC43A1
hsa-miR-365b-3p	SMARCC1
hsa-miR-365b-3p	SNRK
hsa-miR-365b-3p	SNX24
hsa-miR-365b-3p	SPTY2D1
hsa-miR-365b-3p	TMEM183A
hsa-miR-365b-3p	TMOD3
hsa-miR-365b-3p	TRIM24
hsa-miR-365b-3p	ABCB7
hsa-miR-365b-3p	CBFB
hsa-miR-365b-3p	FAM91A1
hsa-miR-365b-3p	KDM3A
hsa-miR-365b-3p	KIAA2026
hsa-miR-365b-3p	LSM14B
hsa-miR-365b-3p	MAU2
hsa-miR-365b-3p	RANBP10
hsa-miR-365b-3p	SIX4
hsa-miR-365b-3p	SYPL1
hsa-miR-365b-3p	TASP1
hsa-miR-365b-3p	UBE2D3
hsa-miR-365b-3p	USP48
hsa-miR-365b-3p	BCKDK
hsa-miR-365b-3p	E2F2
hsa-miR-365b-3p	ETV1
hsa-miR-365b-3p	FAM204A
hsa-miR-365b-3p	LUC7L2
hsa-miR-365b-3p	VPS36
hsa-miR-365b-3p	BMI1
hsa-miR-365b-3p	EYA3
hsa-miR-365b-3p	SDHC
hsa-miR-365b-3p	ANKRD17
hsa-miR-365b-3p	CSK
hsa-miR-365b-3p	GOSR1
hsa-miR-365b-3p	ZFR
hsa-miR-365b-3p	EHF
hsa-miR-365b-3p	HMGCR
hsa-miR-365b-3p	MYCBP
hsa-miR-365b-3p	PCNP
hsa-miR-365b-3p	PPM1D
hsa-miR-365b-3p	SCAI
hsa-miR-365b-3p	SETD9
hsa-miR-365b-3p	DCP2
hsa-miR-365b-3p	DLG3
hsa-miR-365b-3p	HIPK2
hsa-miR-365b-3p	KRR1
hsa-miR-365b-3p	MSI2
hsa-miR-365b-3p	NR2F2
hsa-miR-365b-3p	NR3C1
hsa-miR-365b-3p	RAB22A
hsa-miR-365b-3p	RNF115
hsa-miR-365b-3p	ST8SIA4
hsa-miR-365b-3p	STK38L
hsa-miR-365b-3p	TFDP1
hsa-miR-365b-3p	UGCG
hsa-miR-365b-3p	ZNF644
hsa-miR-365b-3p	FBXL20
hsa-miR-365b-3p	RIT1
hsa-miR-365b-3p	MARK2
hsa-miR-365b-3p	ARMCX3
hsa-miR-365b-3p	EPC1
hsa-miR-365b-3p	LRRC40
hsa-miR-365b-3p	PGK1
hsa-miR-365b-3p	SNX12
hsa-miR-365b-3p	TM9SF3
hsa-miR-365b-3p	WTAP
hsa-miR-365b-3p	XPO4
hsa-miR-365b-3p	ATXN7L3
hsa-miR-365b-3p	NR2C2
hsa-miR-365b-3p	SRSF1
hsa-miR-365b-3p	CXorf23
hsa-miR-365b-3p	DCUN1D5
hsa-miR-365b-3p	EEFSEC
hsa-miR-365b-3p	HMGCS1
hsa-miR-365b-3p	LIN7C
hsa-miR-365b-3p	LYSMD3
hsa-miR-365b-3p	PTBP2
hsa-miR-365b-3p	PIK3R3
hsa-miR-365b-3p	PTEN
hsa-miR-365b-3p	ADAM10
hsa-miR-365b-3p	ANK3
hsa-miR-365b-3p	ATG14
hsa-miR-365b-3p	ATXN7
hsa-miR-365b-3p	BTG2
hsa-miR-365b-3p	C18orf25
hsa-miR-365b-3p	CHD9
hsa-miR-365b-3p	CSMD1
hsa-miR-365b-3p	GDF11
hsa-miR-365b-3p	IKZF4
hsa-miR-365b-3p	MAT2B
hsa-miR-365b-3p	MRPS25
hsa-miR-365b-3p	MYLIP
hsa-miR-365b-3p	MYLK
hsa-miR-365b-3p	NFIA
hsa-miR-365b-3p	NUCKS1
hsa-miR-365b-3p	PLEKHB2
hsa-miR-365b-3p	PPARGC1B
hsa-miR-365b-3p	PRPF40A
hsa-miR-365b-3p	PTPRJ
hsa-miR-365b-3p	REV3L
hsa-miR-365b-3p	RNF44
hsa-miR-365b-3p	SATB2
hsa-miR-365b-3p	SERTAD2
hsa-miR-365b-3p	SKI
hsa-miR-365b-3p	STX7
hsa-miR-365b-3p	SYNJ1
hsa-miR-365b-3p	WDR37
hsa-miR-365b-3p	WHSC1L1
hsa-miR-365b-3p	ZNF148
hsa-miR-365b-3p	ACVR1
hsa-miR-365b-3p	ACVR2B
hsa-miR-365b-3p	ADD3
hsa-miR-365b-3p	ARRDC3
hsa-miR-365b-3p	CRKL
hsa-miR-365b-3p	DLAT
hsa-miR-365b-3p	EPAS1
hsa-miR-365b-3p	FAM60A
hsa-miR-365b-3p	FNDC3B
hsa-miR-365b-3p	FRS2
hsa-miR-365b-3p	GAPVD1
hsa-miR-365b-3p	GXYLT1
hsa-miR-365b-3p	IMPAD1
hsa-miR-365b-3p	KLF3
hsa-miR-365b-3p	MAP3K2
hsa-miR-365b-3p	MAPK1IP1L
hsa-miR-365b-3p	MEF2D
hsa-miR-365b-3p	MGAT5
hsa-miR-365b-3p	NAA50
hsa-miR-365b-3p	NCKAP1
hsa-miR-365b-3p	NUFIP2
hsa-miR-365b-3p	PANK3
hsa-miR-365b-3p	PAX6
hsa-miR-365b-3p	PHF12
hsa-miR-365b-3p	PIAS1
hsa-miR-365b-3p	RAC1
hsa-miR-365b-3p	RGS17
hsa-miR-365b-3p	RICTOR
hsa-miR-365b-3p	RSF1
hsa-miR-365b-3p	SLC22A23
hsa-miR-365b-3p	SLC30A7
hsa-miR-365b-3p	SLC30A9
hsa-miR-365b-3p	SOCS7
hsa-miR-365b-3p	SOS1
hsa-miR-365b-3p	SOX6
hsa-miR-365b-3p	ZFP36L2
hsa-miR-365b-3p	ZNRF1
hsa-miR-365b-3p	FZD5
hsa-miR-365b-3p	SMARCD1
hsa-miR-365a-3p	BRD3
hsa-miR-365a-3p	CHD8
hsa-miR-365a-3p	FANCD2
hsa-miR-365a-3p	HAPLN2
hsa-miR-365a-3p	KCNH2
hsa-miR-365a-3p	PRKCI
hsa-miR-365a-3p	PTTG1IP
hsa-miR-365a-3p	RGS20
hsa-miR-365a-3p	TRIM39
hsa-miR-365a-3p	TSPYL6
hsa-miR-365a-3p	HSPBAP1
hsa-miR-365a-3p	RHEB
hsa-miR-365a-3p	RAB1B
hsa-miR-365a-3p	PPP5C
hsa-miR-365a-3p	DHFR
hsa-miR-365a-3p	HELLS
hsa-miR-365a-3p	UBP1
hsa-miR-365a-3p	KAT2A
hsa-miR-365a-3p	LAMP2
hsa-miR-365a-3p	NR1D2
hsa-miR-365a-3p	ADAR
hsa-miR-365a-3p	BAG2
hsa-miR-365a-3p	C3orf38
hsa-miR-365a-3p	SET
hsa-miR-365a-3p	ENTPD7
hsa-miR-365a-3p	COMMD3-BMI1
hsa-miR-365a-3p	CDH24
hsa-miR-365a-3p	ETS1
hsa-miR-365a-3p	ZMYND11
hsa-miR-365a-3p	IKBKG
hsa-miR-365a-3p	OAZ2
hsa-miR-365a-3p	SREBF2
hsa-miR-365a-3p	AKIRIN2
hsa-miR-365a-3p	UBB
hsa-miR-365a-3p	UBXN2B
hsa-miR-365a-3p	YTHDF2
hsa-miR-365a-3p	IMPA1
hsa-miR-365a-3p	KIN
hsa-miR-365a-3p	KANSL1
hsa-miR-365a-3p	NCOR1
hsa-miR-365a-3p	USP33
hsa-miR-365a-3p	ATP13A3
hsa-miR-365a-3p	ESRRA
hsa-miR-365a-3p	KBTBD2
hsa-miR-365a-3p	YWHAH
hsa-miR-365a-3p	SGTB
hsa-miR-365a-3p	FAM160B2
hsa-miR-365a-3p	SF3B3
hsa-miR-365a-3p	SMUG1
hsa-miR-365a-3p	KIAA1328
hsa-miR-365a-3p	ANKRD28
hsa-miR-365a-3p	BTF3L4
hsa-miR-365a-3p	CPT1A
hsa-miR-365a-3p	TBK1
hsa-miR-365a-3p	CDC25A
hsa-miR-365a-3p	DPF2
hsa-miR-365a-3p	GBA
hsa-miR-365a-3p	PRKAR2A
hsa-miR-365a-3p	CDK9
hsa-miR-365a-3p	LPAR5
hsa-miR-365a-3p	QTRTD1
hsa-miR-365a-3p	ATXN7L3B
hsa-miR-365a-3p	CLCN6
hsa-miR-365a-3p	CS
hsa-miR-365a-3p	ELF4
hsa-miR-365a-3p	FOXK1
hsa-miR-365a-3p	TADA2A
hsa-miR-365a-3p	DNAJB4
hsa-miR-365a-3p	EPN1
hsa-miR-365a-3p	ORMDL1
hsa-miR-365a-3p	ANKRD11
hsa-miR-365a-3p	GAB3
hsa-miR-365a-3p	HSPA8
hsa-miR-365a-3p	LLPH
hsa-miR-365a-3p	VGLL4
hsa-miR-365a-3p	PLAG1
hsa-miR-365a-3p	ANKS1A
hsa-miR-365a-3p	PRKX
hsa-miR-365a-3p	RAD54L2
hsa-miR-365a-3p	RNF182
hsa-miR-365a-3p	SFPQ
hsa-miR-365a-3p	ZNF618
hsa-miR-365a-3p	C11orf30
hsa-miR-365a-3p	CREB5
hsa-miR-365a-3p	EIF4E3
hsa-miR-365a-3p	GRPEL2
hsa-miR-365a-3p	H2AFY
hsa-miR-365a-3p	HDAC4
hsa-miR-365a-3p	PLEKHA3
hsa-miR-365a-3p	REL
hsa-miR-365a-3p	SGK1
hsa-miR-365a-3p	SLC43A1
hsa-miR-365a-3p	SMARCC1
hsa-miR-365a-3p	SNRK
hsa-miR-365a-3p	SNX24
hsa-miR-365a-3p	SPTY2D1
hsa-miR-365a-3p	TMEM183A
hsa-miR-365a-3p	TMOD3
hsa-miR-365a-3p	TRIM24
hsa-miR-365a-3p	ABCB7
hsa-miR-365a-3p	CBFB
hsa-miR-365a-3p	FAM91A1
hsa-miR-365a-3p	KDM3A
hsa-miR-365a-3p	KIAA2026
hsa-miR-365a-3p	LSM14B
hsa-miR-365a-3p	MAU2
hsa-miR-365a-3p	RANBP10
hsa-miR-365a-3p	SIX4
hsa-miR-365a-3p	SYPL1
hsa-miR-365a-3p	TASP1
hsa-miR-365a-3p	UBE2D3
hsa-miR-365a-3p	USP48
hsa-miR-365a-3p	BCKDK
hsa-miR-365a-3p	E2F2
hsa-miR-365a-3p	ETV1
hsa-miR-365a-3p	FAM204A
hsa-miR-365a-3p	LUC7L2
hsa-miR-365a-3p	VPS36
hsa-miR-365a-3p	BMI1
hsa-miR-365a-3p	EYA3
hsa-miR-365a-3p	SDHC
hsa-miR-365a-3p	ANKRD17
hsa-miR-365a-3p	CSK
hsa-miR-365a-3p	GOSR1
hsa-miR-365a-3p	ZFR
hsa-miR-365a-3p	EHF
hsa-miR-365a-3p	HMGCR
hsa-miR-365a-3p	MYCBP
hsa-miR-365a-3p	PCNP
hsa-miR-365a-3p	PPM1D
hsa-miR-365a-3p	SCAI
hsa-miR-365a-3p	SETD9
hsa-miR-365a-3p	DCP2
hsa-miR-365a-3p	DLG3
hsa-miR-365a-3p	HIPK2
hsa-miR-365a-3p	KRR1
hsa-miR-365a-3p	MSI2
hsa-miR-365a-3p	NR2F2
hsa-miR-365a-3p	NR3C1
hsa-miR-365a-3p	RAB22A
hsa-miR-365a-3p	RNF115
hsa-miR-365a-3p	ST8SIA4
hsa-miR-365a-3p	STK38L
hsa-miR-365a-3p	TFDP1
hsa-miR-365a-3p	UGCG
hsa-miR-365a-3p	ZNF644
hsa-miR-365a-3p	FBXL20
hsa-miR-365a-3p	RIT1
hsa-miR-365a-3p	MARK2
hsa-miR-365a-3p	ARMCX3
hsa-miR-365a-3p	EPC1
hsa-miR-365a-3p	LRRC40
hsa-miR-365a-3p	PGK1
hsa-miR-365a-3p	SNX12
hsa-miR-365a-3p	TM9SF3
hsa-miR-365a-3p	WTAP
hsa-miR-365a-3p	XPO4
hsa-miR-365a-3p	ATXN7L3
hsa-miR-365a-3p	NR2C2
hsa-miR-365a-3p	SRSF1
hsa-miR-365a-3p	CXorf23
hsa-miR-365a-3p	DCUN1D5
hsa-miR-365a-3p	EEFSEC
hsa-miR-365a-3p	HMGCS1
hsa-miR-365a-3p	LIN7C
hsa-miR-365a-3p	LYSMD3
hsa-miR-365a-3p	PTBP2
hsa-miR-365a-3p	PIK3R3
hsa-miR-365a-3p	PTEN
hsa-miR-365a-3p	ADAM10
hsa-miR-365a-3p	ANK3
hsa-miR-365a-3p	ATG14
hsa-miR-365a-3p	ATXN7
hsa-miR-365a-3p	BTG2
hsa-miR-365a-3p	C18orf25
hsa-miR-365a-3p	CHD9
hsa-miR-365a-3p	CSMD1
hsa-miR-365a-3p	GDF11
hsa-miR-365a-3p	IKZF4
hsa-miR-365a-3p	MAT2B
hsa-miR-365a-3p	MRPS25
hsa-miR-365a-3p	MYLIP
hsa-miR-365a-3p	MYLK
hsa-miR-365a-3p	NFIA
hsa-miR-365a-3p	NUCKS1
hsa-miR-365a-3p	PLEKHB2
hsa-miR-365a-3p	PPARGC1B
hsa-miR-365a-3p	PRPF40A
hsa-miR-365a-3p	PTPRJ
hsa-miR-365a-3p	REV3L
hsa-miR-365a-3p	RNF44
hsa-miR-365a-3p	SATB2
hsa-miR-365a-3p	SERTAD2
hsa-miR-365a-3p	SKI
hsa-miR-365a-3p	STX7
hsa-miR-365a-3p	SYNJ1
hsa-miR-365a-3p	WDR37
hsa-miR-365a-3p	WHSC1L1
hsa-miR-365a-3p	ZNF148
hsa-miR-365a-3p	ACVR1
hsa-miR-365a-3p	ACVR2B
hsa-miR-365a-3p	ADD3
[truncated: 9,576 more rows]
