# Supplementary material for: Exploring cell-specific miRNA regulation with single-cell miRNA-mRNA co-sequencing data
Source: BMC Bioinformatics. 2021 Dec 2;22:578. doi: 10.1186/s12859-021-04498-6 (PMC8641245; doi:10.1186/s12859-021-04498-6)
Supplement: Supplementary file 3 — Additional file 3. Conserved and rewired targets associated with miR-17/92 family. [file 12859_2021_4498_MOESM3_ESM.xlsx]

## Sheet: miR-17-92 family targets
Conserved miRNA-mRNA interactions			Rewired miRNA-mRNA interactions
miRNAs	mRNAs		miRNAs	mRNAs
hsa-miR-92a-3p	SLC25A16		hsa-miR-92a-3p	FAM196B
hsa-miR-92a-3p	ZFPM2		hsa-miR-92a-3p	HOXB8
hsa-miR-92a-3p	ZDHHC5		hsa-miR-92a-3p	PROX1
hsa-miR-92a-3p	ZC2HC1A		hsa-miR-92a-3p	CXXC4
hsa-miR-92a-3p	ZBTB20		hsa-miR-92a-3p	HOXC4
hsa-miR-92a-3p	VCL		hsa-miR-92a-3p	RASAL2
hsa-miR-92a-3p	USP31		hsa-miR-92a-3p	SCUBE3
hsa-miR-92a-3p	UGP2		hsa-miR-92a-3p	ZNF469
hsa-miR-92a-3p	UBXN4		hsa-miR-92a-3p	PCDH10
hsa-miR-92a-3p	TTPAL		hsa-miR-92a-3p	SOBP
hsa-miR-92a-3p	TTBK2		hsa-miR-92a-3p	RYR3
hsa-miR-92a-3p	TSC1		hsa-miR-92a-3p	CACNA1H
hsa-miR-92a-3p	TOP1		hsa-miR-92a-3p	EFR3B
hsa-miR-92a-3p	TNPO1		hsa-miR-92a-3p	TACC2
hsa-miR-92a-3p	TMF1		hsa-miR-92a-3p	KCNC4
hsa-miR-92a-3p	TMEM87A		hsa-miR-92a-3p	NKPD1
hsa-miR-92a-3p	TEX2		hsa-miR-92a-3p	PCDH11X
hsa-miR-92a-3p	TBL1XR1		hsa-miR-92a-3p	PCOLCE2
hsa-miR-92a-3p	STRN		hsa-miR-92a-3p	ZNF827
hsa-miR-92a-3p	STAU2		hsa-miR-92a-3p	NEFM
hsa-miR-92a-3p	SRPK2		hsa-miR-92a-3p	PURG
hsa-miR-92a-3p	SREK1IP1		hsa-miR-92a-3p	UNC79
hsa-miR-92a-3p	SOCS6		hsa-miR-92a-3p	GRAMD3
hsa-miR-92a-3p	SNN		hsa-miR-92a-3p	GPRC5A
hsa-miR-92a-3p	SMAD6		hsa-miR-92a-3p	SLC12A5
hsa-miR-92a-3p	SLC9A1		hsa-miR-92a-3p	IBSP
hsa-miR-92a-3p	SLC12A2		hsa-miR-92a-3p	PITPNM2
hsa-miR-92a-3p	SGPP1		hsa-miR-92a-3p	TMCC3
hsa-miR-92a-3p	SETD1B		hsa-miR-92a-3p	ADAMTSL1
hsa-miR-92a-3p	SEC31B		hsa-miR-92a-3p	ESRP1
hsa-miR-92a-3p	RPS6KA4		hsa-miR-92a-3p	CHRM5
hsa-miR-92a-3p	RNF4		hsa-miR-92a-3p	CLDN11
hsa-miR-92a-3p	RNF38		hsa-miR-92a-3p	PRKCE
hsa-miR-92a-3p	RNF10		hsa-miR-92a-3p	USP44
hsa-miR-92a-3p	REXO1		hsa-miR-92a-3p	PDZD2
hsa-miR-92a-3p	RBM47		hsa-miR-92a-3p	MGLL
hsa-miR-92a-3p	RBFOX2		hsa-miR-92a-3p	ADRB1
hsa-miR-92a-3p	RASSF3		hsa-miR-92a-3p	FARP1
hsa-miR-92a-3p	RABGAP1L		hsa-miR-92a-3p	SLC16A10
hsa-miR-92a-3p	RAB23		hsa-miR-92a-3p	CPLX1
hsa-miR-92a-3p	PSMD14		hsa-miR-92a-3p	CHRM2
hsa-miR-92a-3p	PRKAR2B		hsa-miR-92a-3p	HCN2
hsa-miR-92a-3p	PPP1R12A		hsa-miR-92a-3p	AATK
hsa-miR-92a-3p	POLK		hsa-miR-92a-3p	PCDH1
hsa-miR-92a-3p	PIP5K1C		hsa-miR-92a-3p	SCN8A
hsa-miR-92a-3p	PIK3CB		hsa-miR-92a-3p	CLIP4
hsa-miR-92a-3p	PHF15		hsa-miR-92a-3p	GRAMD1B
hsa-miR-92a-3p	PEAK1		hsa-miR-92a-3p	PTPRK
hsa-miR-92a-3p	PDE8A		hsa-miR-92a-3p	BMP7
hsa-miR-92a-3p	PDE3B		hsa-miR-92a-3p	MYO5A
hsa-miR-92a-3p	PAPOLA		hsa-miR-92a-3p	ANGPTL2
hsa-miR-92a-3p	PAPD7		hsa-miR-92a-3p	RGL1
hsa-miR-92a-3p	PANK3		hsa-miR-92a-3p	ITGA6
hsa-miR-92a-3p	OTUD3		hsa-miR-92a-3p	ARHGEF17
hsa-miR-92a-3p	NRF1		hsa-miR-20a-5p	ACSF2
hsa-miR-92a-3p	NFYB		hsa-miR-20a-5p	NHLH1
hsa-miR-92a-3p	NFIX		hsa-miR-20a-5p	ABI1
hsa-miR-92a-3p	NFIB		hsa-miR-20a-5p	ADAR
hsa-miR-92a-3p	NF2		hsa-miR-20a-5p	AKAP9
hsa-miR-92a-3p	NEDD4L		hsa-miR-20a-5p	AKTIP
hsa-miR-92a-3p	NBEAL1		hsa-miR-20a-5p	ANKRD9
hsa-miR-92a-3p	NAA50		hsa-miR-20a-5p	AP3D1
hsa-miR-92a-3p	NAA15		hsa-miR-20a-5p	ARHGEF18
hsa-miR-92a-3p	MYLK		hsa-miR-20a-5p	ARL1
hsa-miR-92a-3p	MYLIP		hsa-miR-20a-5p	ATE1
hsa-miR-92a-3p	MYH9		hsa-miR-20a-5p	BAG2
hsa-miR-92a-3p	MTMR9		hsa-miR-20a-5p	C11orf82
hsa-miR-92a-3p	MTF1		hsa-miR-20a-5p	C1orf63
hsa-miR-92a-3p	MS4A2		hsa-miR-20a-5p	C3orf38
hsa-miR-92a-3p	MAT2B		hsa-miR-20a-5p	C9orf64
hsa-miR-92a-3p	MAN2A1		hsa-miR-20a-5p	CC2D1A
hsa-miR-92a-3p	LEPREL2		hsa-miR-20a-5p	CCDC25
hsa-miR-92a-3p	KLHDC10		hsa-miR-20a-5p	CDCA3
hsa-miR-92a-3p	KIF1B		hsa-miR-20a-5p	CENPQ
hsa-miR-92a-3p	KIAA1109		hsa-miR-20a-5p	CEP120
hsa-miR-92a-3p	JOSD1		hsa-miR-20a-5p	CEP57
hsa-miR-92a-3p	JMY		hsa-miR-20a-5p	COQ2
hsa-miR-92a-3p	IRS2		hsa-miR-20a-5p	COX20
hsa-miR-92a-3p	IQGAP2		hsa-miR-20a-5p	CRIPT
hsa-miR-92a-3p	IMPA2		hsa-miR-20a-5p	DGKQ
hsa-miR-92a-3p	IDH1		hsa-miR-20a-5p	EIF4H
hsa-miR-92a-3p	HNRNPU		hsa-miR-20a-5p	FAM45A
hsa-miR-92a-3p	HERPUD2		hsa-miR-20a-5p	GBF1
hsa-miR-92a-3p	HERC3		hsa-miR-20a-5p	GINS1
hsa-miR-92a-3p	HAND2		hsa-miR-20a-5p	GMPR
hsa-miR-92a-3p	H3F3C		hsa-miR-20a-5p	HAUS8
hsa-miR-92a-3p	GRHL1		hsa-miR-20a-5p	HPS5
hsa-miR-92a-3p	GOLGA8B		hsa-miR-20a-5p	IQSEC1
hsa-miR-92a-3p	GOLGA8A		hsa-miR-20a-5p	ITFG1
hsa-miR-92a-3p	GNAQ		hsa-miR-20a-5p	KCNMB3
hsa-miR-92a-3p	GATAD2B		hsa-miR-20a-5p	LAPTM4A
hsa-miR-92a-3p	GAS2L3		hsa-miR-20a-5p	LIMA1
hsa-miR-92a-3p	FUT11		hsa-miR-20a-5p	LIN52
hsa-miR-92a-3p	FUBP1		hsa-miR-20a-5p	MBTPS1
hsa-miR-92a-3p	FOXP4		hsa-miR-20a-5p	MCM3
hsa-miR-92a-3p	FNIP2		hsa-miR-20a-5p	MGEA5
hsa-miR-92a-3p	FCHO2		hsa-miR-20a-5p	MKLN1
hsa-miR-92a-3p	FAM214A		hsa-miR-20a-5p	MKRN1
hsa-miR-92a-3p	FAM117B		hsa-miR-20a-5p	NAGK
hsa-miR-92a-3p	ERGIC2		hsa-miR-20a-5p	NKIRAS1
hsa-miR-92a-3p	EPC2		hsa-miR-20a-5p	NPM1
hsa-miR-92a-3p	ELK4		hsa-miR-20a-5p	NUBP1
hsa-miR-92a-3p	DYRK2		hsa-miR-20a-5p	ORAI1
hsa-miR-92a-3p	DUSP5		hsa-miR-20a-5p	PAF1
hsa-miR-92a-3p	DTX2		hsa-miR-20a-5p	PAFAH2
hsa-miR-92a-3p	DNMT3A		hsa-miR-20a-5p	PARP6
hsa-miR-92a-3p	DNAJC30		hsa-miR-20a-5p	PIGH
hsa-miR-92a-3p	DNAJC27		hsa-miR-20a-5p	POFUT1
hsa-miR-92a-3p	DMXL1		hsa-miR-20a-5p	POLQ
hsa-miR-92a-3p	DDX3X		hsa-miR-20a-5p	PPP1R21
hsa-miR-92a-3p	DCAF6		hsa-miR-20a-5p	RBBP7
hsa-miR-92a-3p	DAG1		hsa-miR-20a-5p	RBL1
hsa-miR-92a-3p	DAAM1		hsa-miR-20a-5p	RNF13
hsa-miR-92a-3p	CTNNBIP1		hsa-miR-20a-5p	SLC11A1
hsa-miR-92a-3p	CREB1		hsa-miR-20a-5p	SLC29A2
hsa-miR-92a-3p	COG1		hsa-miR-20a-5p	SLC40A1
hsa-miR-92a-3p	CDKN1C		hsa-miR-20a-5p	SLC48A1
hsa-miR-92a-3p	CDC42EP2		hsa-miR-20a-5p	SNX9
hsa-miR-92a-3p	CCNE2		hsa-miR-20a-5p	SQSTM1
hsa-miR-92a-3p	C5orf24		hsa-miR-20a-5p	SUMF1
hsa-miR-92a-3p	C2orf69		hsa-miR-20a-5p	TIMM17A
hsa-miR-92a-3p	C20orf194		hsa-miR-20a-5p	TMX3
hsa-miR-92a-3p	C16orf52		hsa-miR-20a-5p	TNKS1BP1
hsa-miR-92a-3p	BRMS1L		hsa-miR-20a-5p	TOPORS
hsa-miR-92a-3p	AZIN1		hsa-miR-20a-5p	TRAPPC10
hsa-miR-92a-3p	ATP11A		hsa-miR-20a-5p	TSG101
hsa-miR-92a-3p	ASPH		hsa-miR-20a-5p	TSR1
hsa-miR-92a-3p	ARHGEF10		hsa-miR-20a-5p	UEVLD
hsa-miR-92a-3p	ARFGEF2		hsa-miR-20a-5p	UGDH
hsa-miR-92a-3p	AP1AR		hsa-miR-20a-5p	UPF3A
hsa-miR-92a-3p	ANO8		hsa-miR-20a-5p	URI1
hsa-miR-92a-3p	AKAP10		hsa-miR-20a-5p	XRRA1
hsa-miR-92a-3p	AIFM2		hsa-miR-20a-5p	ZDHHC8
hsa-miR-92a-3p	AFF4		hsa-miR-20a-5p	ZNF805
hsa-miR-92a-3p	ADO		hsa-miR-20a-5p	ZNFX1
hsa-miR-92a-3p	ADAM10		hsa-miR-20a-5p	ARHGEF11
hsa-miR-92a-3p	ACTR3		hsa-miR-20a-5p	FAM129A
hsa-miR-92a-3p	ACOX1		hsa-miR-20a-5p	FAM177A1
hsa-miR-92a-3p	ABI2		hsa-miR-20a-5p	TBC1D17
hsa-miR-20a-5p	ZNF703		hsa-miR-20a-5p	AEN
hsa-miR-20a-5p	ZBTB8A		hsa-miR-20a-5p	AHCTF1
hsa-miR-19a-3p	TLN2		hsa-miR-20a-5p	ARHGEF7
hsa-miR-19a-3p	PHLDA3		hsa-miR-20a-5p	CANT1
hsa-miR-17-5p	DGKH		hsa-miR-20a-5p	DPP3
hsa-miR-17-5p	BVES		hsa-miR-20a-5p	HECTD2
hsa-miR-19a-3p	SGCB		hsa-miR-20a-5p	KLHL36
hsa-miR-92a-3p	UBE2G1		hsa-miR-20a-5p	RRM2
hsa-miR-92a-3p	TEAD1		hsa-miR-20a-5p	TXLNA
hsa-miR-92a-3p	STRN3		hsa-miR-20a-5p	ZNF74
hsa-miR-92a-3p	SLX4		hsa-miR-20a-5p	L3MBTL3
hsa-miR-92a-3p	SFMBT2		hsa-miR-20a-5p	FAM129B
hsa-miR-92a-3p	RAD51D		hsa-miR-20a-5p	MAP3K11
hsa-miR-92a-3p	PLEKHA1		hsa-miR-20a-5p	NIN
hsa-miR-92a-3p	PIK3R3		hsa-miR-20a-5p	TTC7A
hsa-miR-92a-3p	PIK3CA		hsa-miR-20a-5p	ARHGAP1
hsa-miR-92a-3p	PDHB		hsa-miR-20a-5p	ARHGAP12
hsa-miR-92a-3p	PAPD5		hsa-miR-20a-5p	CDKN1A
hsa-miR-92a-3p	OTUD4		hsa-miR-20a-5p	CENPO
hsa-miR-92a-3p	NUTF2		hsa-miR-20a-5p	COX7A2L
hsa-miR-92a-3p	MTDH		hsa-miR-20a-5p	DIP2A
hsa-miR-92a-3p	KAT2B		hsa-miR-20a-5p	DNM2
hsa-miR-92a-3p	GPR180		hsa-miR-20a-5p	EPHB4
hsa-miR-92a-3p	G3BP2		hsa-miR-20a-5p	HABP4
hsa-miR-92a-3p	FOXG1		hsa-miR-20a-5p	RACGAP1
hsa-miR-92a-3p	FBXW7		hsa-miR-20a-5p	RNF145
hsa-miR-92a-3p	EPG5		hsa-miR-20a-5p	RPA2
hsa-miR-92a-3p	ENTPD5		hsa-miR-20a-5p	RUNDC1
hsa-miR-92a-3p	EIF1		hsa-miR-20a-5p	UBC
hsa-miR-92a-3p	CLK3		hsa-miR-20a-5p	ALG3
hsa-miR-92a-3p	CLEC16A		hsa-miR-20a-5p	ATG2B
hsa-miR-92a-3p	AURKA		hsa-miR-20a-5p	BAMBI
hsa-miR-92a-3p	ARF1		hsa-miR-20a-5p	BTG3
hsa-miR-92a-3p	ADAM19		hsa-miR-20a-5p	CERCAM
hsa-miR-92a-3p	VPS4B		hsa-miR-20a-5p	CRY2
hsa-miR-92a-3p	USF2		hsa-miR-20a-5p	EGLN3
hsa-miR-92a-3p	TMEM184B		hsa-miR-20a-5p	IRF9
hsa-miR-92a-3p	TAF1		hsa-miR-20a-5p	MED17
hsa-miR-92a-3p	SYNJ1		hsa-miR-20a-5p	MTERFD2
hsa-miR-92a-3p	SSBP2		hsa-miR-20a-5p	NPAT
hsa-miR-92a-3p	SRPR		hsa-miR-20a-5p	NPLOC4
hsa-miR-92a-3p	S1PR1		hsa-miR-20a-5p	PFKP
hsa-miR-92a-3p	RBPMS2		hsa-miR-20a-5p	SLC17A7
hsa-miR-92a-3p	QSER1		hsa-miR-20a-5p	STK11
hsa-miR-92a-3p	PRKAR1B		hsa-miR-20a-5p	TAOK2
hsa-miR-92a-3p	PRDM15		hsa-miR-20a-5p	TROAP
hsa-miR-92a-3p	PDZD8		hsa-miR-20a-5p	TRIM32
hsa-miR-92a-3p	PAPD4		hsa-miR-20a-5p	ITCH
hsa-miR-92a-3p	NUCKS1		hsa-miR-20a-5p	PPP2R2A
hsa-miR-92a-3p	NOMO2		hsa-miR-20a-5p	PPP4R1L
hsa-miR-92a-3p	NFATC2IP		hsa-miR-20a-5p	TAL1
hsa-miR-92a-3p	NCOA1		hsa-miR-20a-5p	BRD4
hsa-miR-92a-3p	MAPK8		hsa-miR-20a-5p	CTSA
hsa-miR-92a-3p	MAP4K2		hsa-miR-20a-5p	KIAA0232
hsa-miR-92a-3p	KPNA5		hsa-miR-20a-5p	NCOR1
hsa-miR-92a-3p	KLHL15		hsa-miR-20a-5p	PREX1
hsa-miR-92a-3p	GLCE		hsa-miR-20a-5p	SIRT7
hsa-miR-92a-3p	FAR1		hsa-miR-20a-5p	TGFBRAP1
hsa-miR-92a-3p	FAM126B		hsa-miR-20a-5p	USP32
hsa-miR-92a-3p	DOCK9		hsa-miR-20a-5p	ZBTB33
hsa-miR-92a-3p	DCAF8		hsa-miR-20a-5p	ACSL4
hsa-miR-92a-3p	CPEB4		hsa-miR-20a-5p	AKAP11
hsa-miR-92a-3p	CELF2		hsa-miR-20a-5p	ARHGAP35
hsa-miR-92a-3p	CDC42		hsa-miR-20a-5p	CNN1
hsa-miR-92a-3p	CASK		hsa-miR-20a-5p	CRTC3
hsa-miR-92a-3p	C20orf112		hsa-miR-20a-5p	FBXO21
hsa-miR-92a-3p	BMPR1A		hsa-miR-20a-5p	FURIN
hsa-miR-92a-3p	BMP2K		hsa-miR-20a-5p	MALSU1
hsa-miR-92a-3p	BCAT2		hsa-miR-20a-5p	MFN2
hsa-miR-92a-3p	BAI3		hsa-miR-20a-5p	NAPEPLD
hsa-miR-92a-3p	ATXN7		hsa-miR-20a-5p	PDLIM5
hsa-miR-92a-3p	ATG14		hsa-miR-20a-5p	PDPR
hsa-miR-92a-3p	ARMC1		hsa-miR-20a-5p	PHC3
hsa-miR-92a-3p	AIFM1		hsa-miR-20a-5p	2021-09-02
hsa-miR-19b-3p	KCNJ6		hsa-miR-20a-5p	TRIP10
hsa-miR-92a-3p	ZNF512B		hsa-miR-20a-5p	TRIP11
hsa-miR-92a-3p	ZFHX3		hsa-miR-20a-5p	EXPH5
hsa-miR-92a-3p	TRAM2		hsa-miR-20a-5p	FBXO31
hsa-miR-92a-3p	SNX30		hsa-miR-20a-5p	IL8
hsa-miR-92a-3p	MYO18A		hsa-miR-20a-5p	NAA30
hsa-miR-92a-3p	FRS2		hsa-miR-20a-5p	SGTB
hsa-miR-92a-3p	DPY30		hsa-miR-20a-5p	ZNF202
hsa-miR-92a-3p	CNNM4		hsa-miR-20a-5p	DAZAP2
hsa-miR-92a-3p	CCNJ		hsa-miR-20a-5p	DIEXF
hsa-miR-20a-5p	BMP2		hsa-miR-20a-5p	FAM160B2
hsa-miR-20a-5p	SYTL4		hsa-miR-20a-5p	LRP12
hsa-miR-19a-3p	CDS1		hsa-miR-20a-5p	STK38
hsa-miR-20a-5p	WFS1		hsa-miR-20a-5p	TMEM231
hsa-miR-19a-3p	SYT2		hsa-miR-20a-5p	TRIM37
hsa-miR-20a-5p	TGFB1I1		hsa-miR-20a-5p	TRIM8
hsa-miR-19a-3p	TGM5		hsa-miR-20a-5p	UBE2Q2
hsa-miR-92a-3p	ZDHHC3		hsa-miR-20a-5p	HP1BP3
hsa-miR-92a-3p	XPR1		hsa-miR-20a-5p	TBC1D20
hsa-miR-92a-3p	WHSC1L1		hsa-miR-20a-5p	CASP9
hsa-miR-92a-3p	TTC14		hsa-miR-20a-5p	FICD
hsa-miR-92a-3p	TMEM200B		hsa-miR-20a-5p	RB1CC1
hsa-miR-92a-3p	TMED5		hsa-miR-20a-5p	SYAP1
hsa-miR-92a-3p	TBC1D19		hsa-miR-20a-5p	TXNIP
hsa-miR-92a-3p	SLC2A3		hsa-miR-20a-5p	ZFYVE16
hsa-miR-92a-3p	SIK2		hsa-miR-20a-5p	MAPRE3
hsa-miR-92a-3p	RPL15		hsa-miR-20a-5p	PPP6R2
hsa-miR-92a-3p	REST		hsa-miR-20a-5p	ADIPOR2
hsa-miR-92a-3p	RAP1B		hsa-miR-20a-5p	ANKH
hsa-miR-92a-3p	RAD21		hsa-miR-20a-5p	ANKRD28
hsa-miR-92a-3p	PTEN		hsa-miR-20a-5p	ERI1
hsa-miR-92a-3p	PRR24		hsa-miR-20a-5p	KATNAL1
hsa-miR-92a-3p	PPARGC1B		hsa-miR-20a-5p	MED6
hsa-miR-92a-3p	PLEKHB2		hsa-miR-20a-5p	NEK9
hsa-miR-92a-3p	PGAM1		hsa-miR-20a-5p	NUP35
hsa-miR-92a-3p	OXSR1		hsa-miR-20a-5p	ORMDL3
hsa-miR-92a-3p	NUFIP2		hsa-miR-20a-5p	PKD1
hsa-miR-92a-3p	MPP1		hsa-miR-20a-5p	POU6F1
hsa-miR-92a-3p	MMD		hsa-miR-20a-5p	PTBP1
hsa-miR-92a-3p	MLLT10		hsa-miR-20a-5p	RABEP1
hsa-miR-92a-3p	MED29		hsa-miR-20a-5p	RNF2
hsa-miR-92a-3p	MBNL3		hsa-miR-20a-5p	SPRED1
hsa-miR-92a-3p	LRRFIP2		hsa-miR-20a-5p	VTI1A
hsa-miR-92a-3p	LCOR		hsa-miR-20a-5p	MAP3K8
hsa-miR-92a-3p	KIF3B		hsa-miR-20a-5p	PPP1R3B
hsa-miR-92a-3p	KDM2A		hsa-miR-20a-5p	ZNF367
hsa-miR-92a-3p	ITGAV		hsa-miR-20a-5p	ACVRL1
hsa-miR-92a-3p	INSIG1		hsa-miR-20a-5p	CAMTA2
hsa-miR-92a-3p	IBTK		hsa-miR-20a-5p	DNAJC16
hsa-miR-92a-3p	GPR158		hsa-miR-20a-5p	ERBB3
hsa-miR-92a-3p	GOLGA1		hsa-miR-20a-5p	EZH1
hsa-miR-92a-3p	GNS		hsa-miR-20a-5p	FAM117A
hsa-miR-92a-3p	GIT2		hsa-miR-20a-5p	GABBR2
hsa-miR-92a-3p	GABRA3		hsa-miR-20a-5p	IP6K1
hsa-miR-92a-3p	FKBP1A		hsa-miR-20a-5p	KIAA0226
hsa-miR-92a-3p	EIF5B		hsa-miR-20a-5p	LZIC
hsa-miR-92a-3p	EIF5A2		hsa-miR-20a-5p	RAPGEF1
hsa-miR-92a-3p	EIF4G2		hsa-miR-20a-5p	RHOC
hsa-miR-92a-3p	EFR3A		hsa-miR-20a-5p	TBC1D2
hsa-miR-92a-3p	CENPP		hsa-miR-20a-5p	VASP
hsa-miR-92a-3p	CASKIN1		hsa-miR-20a-5p	ZFYVE9
hsa-miR-92a-3p	C6orf62		hsa-miR-20a-5p	ATXN7L1
hsa-miR-92a-3p	BAZ2A		hsa-miR-20a-5p	ACIN1
hsa-miR-92a-3p	BACH1		hsa-miR-20a-5p	FBXL5
hsa-miR-92a-3p	ATL3		hsa-miR-20a-5p	KIF23
hsa-miR-92a-3p	ARPP19		hsa-miR-20a-5p	ZNF2
hsa-miR-92a-3p	RFX3		hsa-miR-20a-5p	ANKRD50
hsa-miR-92a-3p	RAB8B		hsa-miR-20a-5p	BNIP2
hsa-miR-92a-3p	MRPS25		hsa-miR-20a-5p	CCND1
hsa-miR-92a-3p	LMBR1L		hsa-miR-20a-5p	CDC23
hsa-miR-92a-3p	ITPR1		hsa-miR-20a-5p	CDC40
hsa-miR-92a-3p	EZH2		hsa-miR-20a-5p	DDX5
hsa-miR-92a-3p	CBFA2T3		hsa-miR-20a-5p	EGLN1
hsa-miR-92a-3p	TMEM50B		hsa-miR-20a-5p	FNBP1L
hsa-miR-92a-3p	RAP1A		hsa-miR-20a-5p	FOXL2
hsa-miR-92a-3p	PPCS		hsa-miR-20a-5p	KIAA0922
hsa-miR-92a-3p	NF1		hsa-miR-20a-5p	LAMP1
hsa-miR-92a-3p	KIAA1279		hsa-miR-20a-5p	M6PR
hsa-miR-92a-3p	HNRNPA0		hsa-miR-20a-5p	MAGOHB
hsa-miR-92a-3p	HERC2		hsa-miR-20a-5p	PPM1A
hsa-miR-92a-3p	GXYLT1		hsa-miR-20a-5p	PURB
hsa-miR-92a-3p	BAZ2B		hsa-miR-20a-5p	RUFY2
hsa-miR-92a-3p	ATP6V1B2		hsa-miR-20a-5p	SEMA4B
hsa-miR-92a-3p	ARL5B		hsa-miR-20a-5p	SFXN5
hsa-miR-19b-3p	SYNM		hsa-miR-20a-5p	TAOK3
hsa-miR-19b-3p	EPGN		hsa-miR-20a-5p	TUSC2
hsa-miR-19b-3p	CLIP4		hsa-miR-20a-5p	USP24
hsa-miR-92a-3p	ZNF496		hsa-miR-20a-5p	VPS26A
hsa-miR-92a-3p	ZNF148		hsa-miR-20a-5p	ZBTB44
hsa-miR-92a-3p	USP28		hsa-miR-20a-5p	ZBTB9
hsa-miR-92a-3p	TRAK2		hsa-miR-20a-5p	FAM134A
hsa-miR-92a-3p	TRAF3		hsa-miR-20a-5p	ABHD2
hsa-miR-92a-3p	TOB1		hsa-miR-20a-5p	ACBD5
hsa-miR-92a-3p	TCHP		hsa-miR-20a-5p	BID
hsa-miR-92a-3p	TCEB3		hsa-miR-20a-5p	CHAF1A
hsa-miR-92a-3p	STX17		hsa-miR-20a-5p	ERO1LB
hsa-miR-92a-3p	SSBP3		hsa-miR-20a-5p	FAM210A
hsa-miR-92a-3p	SNX2		hsa-miR-20a-5p	GALNT10
hsa-miR-92a-3p	SNAPC1		hsa-miR-20a-5p	HS3ST3A1
hsa-miR-92a-3p	SNAI1		hsa-miR-20a-5p	HSPA8
hsa-miR-92a-3p	SGK3		hsa-miR-20a-5p	KPNA2
hsa-miR-92a-3p	REV3L		hsa-miR-20a-5p	LACE1
hsa-miR-92a-3p	RAB3B		hsa-miR-20a-5p	LLPH
hsa-miR-92a-3p	PPP6C		hsa-miR-20a-5p	MICAL3
hsa-miR-92a-3p	PPP1R12C		hsa-miR-20a-5p	MSMO1
hsa-miR-92a-3p	PPIP5K2		hsa-miR-20a-5p	OTUD1
hsa-miR-92a-3p	POFUT2		hsa-miR-20a-5p	RB1
hsa-miR-92a-3p	PHF3		hsa-miR-20a-5p	RNF6
hsa-miR-92a-3p	OAZ3		hsa-miR-20a-5p	ULK1
hsa-miR-92a-3p	NLK		hsa-miR-20a-5p	USP3
hsa-miR-92a-3p	NIPBL		hsa-miR-20a-5p	USP53
hsa-miR-92a-3p	NACC2		hsa-miR-20a-5p	WHSC1
hsa-miR-92a-3p	MTF2		hsa-miR-20a-5p	ZNF217
hsa-miR-92a-3p	MEF2D		hsa-miR-20a-5p	ANO6
hsa-miR-92a-3p	MBOAT2		hsa-miR-20a-5p	ASF1A
hsa-miR-92a-3p	MBD2		hsa-miR-20a-5p	BTG1
hsa-miR-92a-3p	LPP		hsa-miR-20a-5p	C2CD2
hsa-miR-92a-3p	GOLGA4		hsa-miR-20a-5p	C6orf120
hsa-miR-92a-3p	GLUL		hsa-miR-20a-5p	CAPRIN2
hsa-miR-92a-3p	GCLM		hsa-miR-20a-5p	CEP128
hsa-miR-92a-3p	FRYL		hsa-miR-20a-5p	CHD2
hsa-miR-92a-3p	FHL2		hsa-miR-20a-5p	ERMP1
hsa-miR-92a-3p	FAM133B		hsa-miR-20a-5p	FAM102A
hsa-miR-92a-3p	E2F3		hsa-miR-20a-5p	FAM134C
hsa-miR-92a-3p	DUSP1		hsa-miR-20a-5p	FBXO48
hsa-miR-92a-3p	DLG5		hsa-miR-20a-5p	GPD2
hsa-miR-92a-3p	DBT		hsa-miR-20a-5p	GPR133
hsa-miR-92a-3p	CUL3		hsa-miR-20a-5p	HIVEP3
hsa-miR-92a-3p	CREB3L2		hsa-miR-20a-5p	HMBOX1
hsa-miR-92a-3p	CPEB1		hsa-miR-20a-5p	LITAF
hsa-miR-92a-3p	CHD9		hsa-miR-20a-5p	MIDN
hsa-miR-92a-3p	CERK		hsa-miR-20a-5p	MKNK2
hsa-miR-92a-3p	CD2AP		hsa-miR-20a-5p	PPP6R3
hsa-miR-92a-3p	CAND1		hsa-miR-20a-5p	PSEN1
hsa-miR-92a-3p	CALN1		hsa-miR-20a-5p	RAB11FIP1
hsa-miR-92a-3p	C21orf91		hsa-miR-20a-5p	SESN2
hsa-miR-92a-3p	BSDC1		hsa-miR-20a-5p	STRBP
hsa-miR-92a-3p	BAK1		hsa-miR-20a-5p	TGOLN2
hsa-miR-92a-3p	ATP7A		hsa-miR-20a-5p	TMEM167A
hsa-miR-92a-3p	ATP2B4		hsa-miR-20a-5p	URGCP
hsa-miR-92a-3p	ASXL2		hsa-miR-20a-5p	WDFY2
hsa-miR-92a-3p	AFF1		hsa-miR-20a-5p	WEE1
hsa-miR-19a-3p	WIPF3		hsa-miR-20a-5p	WNK1
hsa-miR-19a-3p	RGMB		hsa-miR-20a-5p	ZNF385A
hsa-miR-92a-3p	ZFYVE21		hsa-miR-20a-5p	ZNF618
hsa-miR-92a-3p	SLC7A11		hsa-miR-20a-5p	ZNF800
hsa-miR-92a-3p	AHCYL1		hsa-miR-20a-5p	ZRANB1
hsa-miR-92a-3p	AARS		hsa-miR-20a-5p	ABHD5
hsa-miR-92a-3p	TTC28		hsa-miR-20a-5p	C11orf30
hsa-miR-92a-3p	SSFA2		hsa-miR-20a-5p	CREB5
hsa-miR-92a-3p	SETD5		hsa-miR-20a-5p	DEDD
hsa-miR-92a-3p	RNF157		hsa-miR-20a-5p	FAM3C
hsa-miR-92a-3p	RAB14		hsa-miR-20a-5p	FOXJ2
hsa-miR-92a-3p	PWWP2A		hsa-miR-20a-5p	HN1
hsa-miR-92a-3p	GIGYF2		hsa-miR-20a-5p	LAMTOR1
hsa-miR-92a-3p	DENND4C		hsa-miR-20a-5p	LASP1
hsa-miR-92a-3p	CLGN		hsa-miR-20a-5p	MCL1
hsa-miR-92a-3p	CHMP7		hsa-miR-20a-5p	MMP24
hsa-miR-92a-3p	CFL2		hsa-miR-20a-5p	MOSPD2
hsa-miR-92a-3p	CDC27		hsa-miR-20a-5p	MSL1
hsa-miR-92a-3p	BTG2		hsa-miR-20a-5p	MXD1
hsa-miR-92a-3p	ANKRD13C		hsa-miR-20a-5p	PLEKHA3
hsa-miR-20a-5p	AKAP13		hsa-miR-20a-5p	PPARD
hsa-miR-19a-3p	ANKRD34A		hsa-miR-20a-5p	PPP1R15B
hsa-miR-92a-3p	XRN1		hsa-miR-20a-5p	RPS6KA3
hsa-miR-92a-3p	WDR37		hsa-miR-20a-5p	SCML2
hsa-miR-92a-3p	WASL		hsa-miR-20a-5p	SLC25A44
hsa-miR-92a-3p	TOR1AIP2		hsa-miR-20a-5p	SLC39A9
hsa-miR-92a-3p	SUN1		hsa-miR-20a-5p	SLK
hsa-miR-92a-3p	SERTAD2		hsa-miR-20a-5p	SPRY4
hsa-miR-92a-3p	RRN3		hsa-miR-20a-5p	SPTY2D1
hsa-miR-92a-3p	RBM27		hsa-miR-20a-5p	SS18L1
hsa-miR-92a-3p	RBL2		hsa-miR-20a-5p	STAT3
hsa-miR-92a-3p	RANBP9		hsa-miR-20a-5p	TIMM8B
hsa-miR-92a-3p	RAG1		hsa-miR-20a-5p	TNFAIP1
hsa-miR-92a-3p	PRRC2B		hsa-miR-20a-5p	U2SURP
hsa-miR-92a-3p	PIKFYVE		hsa-miR-20a-5p	UBFD1
hsa-miR-92a-3p	PCGF3		hsa-miR-20a-5p	UNK
hsa-miR-92a-3p	NUP43		hsa-miR-20a-5p	VANGL1
hsa-miR-92a-3p	NUDCD3		hsa-miR-20a-5p	VPS13A
hsa-miR-92a-3p	NPC1		hsa-miR-20a-5p	C7orf43
hsa-miR-92a-3p	NOMO1		hsa-miR-20a-5p	C7orf60
hsa-miR-92a-3p	NFIA		hsa-miR-20a-5p	GIGYF1
hsa-miR-92a-3p	MOCS2		hsa-miR-20a-5p	LPGAT1
hsa-miR-92a-3p	LMO2		hsa-miR-20a-5p	RPS6KA5
hsa-miR-92a-3p	KLHL18		hsa-miR-20a-5p	ACTR1A
hsa-miR-92a-3p	IPO5		hsa-miR-20a-5p	ADAM9
hsa-miR-92a-3p	ING2		hsa-miR-20a-5p	AHNAK
hsa-miR-92a-3p	GOLGA7		hsa-miR-20a-5p	ARL4A
hsa-miR-92a-3p	GLYR1		hsa-miR-20a-5p	BAHD1
hsa-miR-92a-3p	FNDC3B		hsa-miR-20a-5p	BBX
hsa-miR-92a-3p	FNBP4		hsa-miR-20a-5p	BCL6
hsa-miR-92a-3p	FKBP14		hsa-miR-20a-5p	BECN1
hsa-miR-92a-3p	FHL3		hsa-miR-20a-5p	BNIP3L
hsa-miR-92a-3p	EVI5		hsa-miR-20a-5p	BTBD10
hsa-miR-92a-3p	DCAF10		hsa-miR-20a-5p	C14orf28
hsa-miR-92a-3p	CEP41		hsa-miR-20a-5p	CBX8
hsa-miR-92a-3p	ASTN1		hsa-miR-20a-5p	CDC37L1
hsa-miR-92a-3p	ARRDC4		hsa-miR-20a-5p	CDCA7
hsa-miR-92a-3p	APPL1		hsa-miR-20a-5p	CERS6
hsa-miR-92a-3p	ANKIB1		hsa-miR-20a-5p	CMTM4
hsa-miR-92a-3p	ANK3		hsa-miR-20a-5p	DNAJC15
hsa-miR-92a-3p	LONRF3		hsa-miR-20a-5p	FAM199X
hsa-miR-92a-3p	CASD1		hsa-miR-20a-5p	FAM46C
hsa-miR-17-5p	THBS2		hsa-miR-20a-5p	FNDC3A
hsa-miR-19a-3p	USP13		hsa-miR-20a-5p	GDA
hsa-miR-17-5p	ZNF25		hsa-miR-20a-5p	HMGB3
hsa-miR-17-5p	FAM83F		hsa-miR-20a-5p	IRF2BP2
hsa-miR-17-5p	EDA2R		hsa-miR-20a-5p	JAK1
hsa-miR-17-5p	DIP2C		hsa-miR-20a-5p	KLF10
hsa-miR-17-5p	CHRM2		hsa-miR-20a-5p	KLF11
hsa-miR-17-5p	CHD5		hsa-miR-20a-5p	KLF9
hsa-miR-19b-3p	SLC25A34		hsa-miR-20a-5p	KLHL20
hsa-miR-17-5p	CSGALNACT1		hsa-miR-20a-5p	KLHL28
hsa-miR-17-5p	YPEL4		hsa-miR-20a-5p	LDLR
hsa-miR-17-5p	SLC9A2		hsa-miR-20a-5p	MAP3K1
hsa-miR-17-5p	RAB30		hsa-miR-20a-5p	MAP3K12
hsa-miR-92a-3p	LRRC20		hsa-miR-20a-5p	NRBP1
hsa-miR-92a-3p	ZFP91		hsa-miR-20a-5p	OSTM1
hsa-miR-92a-3p	ZEB2		hsa-miR-20a-5p	OXR1
hsa-miR-92a-3p	TPCN1		hsa-miR-20a-5p	PGP
hsa-miR-92a-3p	TMEM143		hsa-miR-20a-5p	PHF6
hsa-miR-92a-3p	TGIF1		hsa-miR-20a-5p	PIP4K2A
hsa-miR-92a-3p	TFDP2		hsa-miR-20a-5p	PLS1
hsa-miR-92a-3p	STYX		hsa-miR-20a-5p	PLXNA1
hsa-miR-92a-3p	SMG1		hsa-miR-20a-5p	PON2
hsa-miR-92a-3p	SLC2A14		hsa-miR-20a-5p	PTGFRN
hsa-miR-92a-3p	SKI		hsa-miR-20a-5p	PTPDC1
hsa-miR-92a-3p	SETD7		hsa-miR-20a-5p	PXK
hsa-miR-92a-3p	RBPJ		hsa-miR-20a-5p	RAP2C
hsa-miR-92a-3p	PTAR1		hsa-miR-20a-5p	RAPGEF2
hsa-miR-92a-3p	NRAS		hsa-miR-20a-5p	RBM15B
hsa-miR-92a-3p	MYCBP2		hsa-miR-20a-5p	REEP3
hsa-miR-92a-3p	MORC3		hsa-miR-20a-5p	ROCK2
hsa-miR-92a-3p	MOB4		hsa-miR-20a-5p	RUNX1
hsa-miR-92a-3p	METAP1		hsa-miR-20a-5p	SACS
hsa-miR-92a-3p	MAP2K4		hsa-miR-20a-5p	SNX8
hsa-miR-92a-3p	LRRC8B		hsa-miR-20a-5p	SRI
hsa-miR-92a-3p	KIF5B		hsa-miR-20a-5p	STX6
hsa-miR-92a-3p	KBTBD8		hsa-miR-20a-5p	TADA2B
hsa-miR-92a-3p	HIPK3		hsa-miR-20a-5p	TET1
hsa-miR-92a-3p	H3F3B		hsa-miR-20a-5p	TMEM168
hsa-miR-92a-3p	FBXO28		hsa-miR-20a-5p	TPRG1L
hsa-miR-92a-3p	FAM46A		hsa-miR-20a-5p	TRPS1
hsa-miR-92a-3p	FAM135A		hsa-miR-20a-5p	UBE3C
hsa-miR-92a-3p	DUSP10		hsa-miR-20a-5p	UBN2
hsa-miR-92a-3p	COPS2		hsa-miR-20a-5p	UBXN2A
hsa-miR-92a-3p	CIC		hsa-miR-20a-5p	VPS13C
hsa-miR-92a-3p	CEP350		hsa-miR-20a-5p	YTHDF3
hsa-miR-92a-3p	CENPF		hsa-miR-20a-5p	CNOT7
hsa-miR-92a-3p	CCNC		hsa-miR-20a-5p	DENND5B
hsa-miR-92a-3p	C16orf87		hsa-miR-20a-5p	E2F1
hsa-miR-92a-3p	BCL2L11		hsa-miR-20a-5p	E2F2
hsa-miR-92a-3p	ARPC2		hsa-miR-20a-5p	ETV1
hsa-miR-92a-3p	ARFGEF1		hsa-miR-20a-5p	GMCL1
hsa-miR-92a-3p	ABHD13		hsa-miR-20a-5p	HIF1A
hsa-miR-19a-3p	NCF1		hsa-miR-20a-5p	KIAA0247
hsa-miR-92a-3p	PEX3		hsa-miR-20a-5p	MAK16
hsa-miR-92a-3p	PDXDC1		hsa-miR-20a-5p	MAP7
hsa-miR-92a-3p	NOL7		hsa-miR-20a-5p	MFN1
hsa-miR-92a-3p	CCT6A		hsa-miR-20a-5p	PHF1
hsa-miR-92a-3p	AIDA		hsa-miR-20a-5p	PRR14L
hsa-miR-92a-3p	ZFHX4		hsa-miR-20a-5p	SENP5
hsa-miR-92a-3p	YWHAZ		hsa-miR-20a-5p	SFMBT1
hsa-miR-92a-3p	VPS13B		hsa-miR-20a-5p	ST3GAL1
hsa-miR-92a-3p	TWF1		hsa-miR-20a-5p	TBC1D15
hsa-miR-92a-3p	STX7		hsa-miR-20a-5p	TIPARP
hsa-miR-92a-3p	SOSTDC1		hsa-miR-20a-5p	TNRC6C
hsa-miR-92a-3p	SAR1B		hsa-miR-20a-5p	CMPK1
hsa-miR-92a-3p	RPS6KB1		hsa-miR-20a-5p	FMNL3
hsa-miR-92a-3p	RNF11		hsa-miR-20a-5p	GGCX
hsa-miR-92a-3p	RFX7		hsa-miR-20a-5p	HECA
hsa-miR-92a-3p	PIP4K2C		hsa-miR-20a-5p	HS2ST1
hsa-miR-92a-3p	PDCD6IP		hsa-miR-20a-5p	MASTL
hsa-miR-92a-3p	PAX9		hsa-miR-20a-5p	PFKFB3
hsa-miR-92a-3p	GATA2		hsa-miR-20a-5p	PPP2CA
hsa-miR-92a-3p	ERBB2IP		hsa-miR-20a-5p	STARD4
hsa-miR-92a-3p	EBAG9		hsa-miR-20a-5p	WAC
hsa-miR-92a-3p	CSMD1		hsa-miR-20a-5p	USP46
hsa-miR-92a-3p	CCDC71L		hsa-miR-20a-5p	ANKRD17
hsa-miR-92a-3p	ATXN3		hsa-miR-20a-5p	CAPN7
hsa-miR-92a-3p	ARRDC3		hsa-miR-20a-5p	CCNT2
hsa-miR-92a-3p	ABL2		hsa-miR-20a-5p	CSF1
hsa-miR-19b-3p	TMEM151B		hsa-miR-20a-5p	GOSR1
hsa-miR-19b-3p	SLC37A1		hsa-miR-20a-5p	IRF1
hsa-miR-19b-3p	SCN8A		hsa-miR-20a-5p	LRP8
hsa-miR-19b-3p	PRUNE2		hsa-miR-20a-5p	MINK1
hsa-miR-19b-3p	PCDH1		hsa-miR-20a-5p	NDEL1
hsa-miR-19b-3p	MCC		hsa-miR-20a-5p	NRIP3
hsa-miR-19b-3p	KIAA1462		hsa-miR-20a-5p	RPS6KA1
hsa-miR-19b-3p	KCNJ2		hsa-miR-20a-5p	SLC5A3
hsa-miR-19b-3p	ITGA6		hsa-miR-20a-5p	YPEL1
hsa-miR-19b-3p	ADCY9		hsa-miR-20a-5p	ACAP2
hsa-miR-92a-3p	ZNF451		hsa-miR-20a-5p	ANKFY1
hsa-miR-92a-3p	VPS54		hsa-miR-20a-5p	GPR63
hsa-miR-92a-3p	UBE2Z		hsa-miR-20a-5p	INO80D
hsa-miR-92a-3p	TULP4		hsa-miR-20a-5p	MXI1
hsa-miR-92a-3p	TRIP12		hsa-miR-20a-5p	PCNP
hsa-miR-92a-3p	SUV420H1		hsa-miR-20a-5p	SLC41A1
hsa-miR-92a-3p	SPRYD4		hsa-miR-20a-5p	TMEM64
hsa-miR-92a-3p	SNX13		hsa-miR-20a-5p	UBR5
hsa-miR-92a-3p	SLC39A6		hsa-miR-20a-5p	VEGFA
hsa-miR-92a-3p	SLC38A2		hsa-miR-20a-5p	AK4
hsa-miR-92a-3p	SLC30A7		hsa-miR-20a-5p	ANKRD12
hsa-miR-92a-3p	SERTAD3		hsa-miR-20a-5p	ARL5A
hsa-miR-92a-3p	RSBN1		hsa-miR-20a-5p	ATAD2
hsa-miR-92a-3p	RNF166		hsa-miR-20a-5p	BTBD7
hsa-miR-92a-3p	PTPRJ		hsa-miR-20a-5p	CRK
hsa-miR-92a-3p	PCMTD1		hsa-miR-20a-5p	CYBRD1
hsa-miR-92a-3p	PAIP1		hsa-miR-20a-5p	EIF4E
hsa-miR-92a-3p	NSF		hsa-miR-20a-5p	ERC1
hsa-miR-92a-3p	N4BP2		hsa-miR-20a-5p	FBXL3
hsa-miR-92a-3p	MTHFD2		hsa-miR-20a-5p	FGF5
hsa-miR-92a-3p	MITF		hsa-miR-20a-5p	HIAT1
hsa-miR-92a-3p	MIER3		hsa-miR-20a-5p	MECP2
hsa-miR-92a-3p	MIA3		hsa-miR-20a-5p	OCRL
hsa-miR-92a-3p	GPATCH8		hsa-miR-20a-5p	PARD6B
hsa-miR-92a-3p	FXR1		hsa-miR-20a-5p	PKNOX1
hsa-miR-92a-3p	FOXN2		hsa-miR-20a-5p	PPP6R1
hsa-miR-92a-3p	FMR1		hsa-miR-20a-5p	PRR16
hsa-miR-92a-3p	ENTPD4		hsa-miR-20a-5p	RAB22A
hsa-miR-92a-3p	DENND4B		hsa-miR-20a-5p	RASA2
hsa-miR-92a-3p	DDHD2		hsa-miR-20a-5p	RSRC2
hsa-miR-92a-3p	DCP1A		hsa-miR-20a-5p	RYBP
hsa-miR-92a-3p	CNOT2		hsa-miR-20a-5p	SHOC2
hsa-miR-92a-3p	CHCHD10		hsa-miR-20a-5p	SLC30A5
hsa-miR-92a-3p	C18orf25		hsa-miR-20a-5p	SNTB2
hsa-miR-92a-3p	C10orf118		hsa-miR-20a-5p	STXBP5
hsa-miR-92a-3p	AGGF1		hsa-miR-20a-5p	TLE4
hsa-miR-92a-3p	YIPF4		hsa-miR-20a-5p	TMEM123
hsa-miR-92a-3p	UPF2		hsa-miR-20a-5p	UBE2B
hsa-miR-92a-3p	UBR1		hsa-miR-20a-5p	UBE2J1
hsa-miR-92a-3p	TRIM33		hsa-miR-20a-5p	UHMK1
hsa-miR-92a-3p	TOB2		hsa-miR-20a-5p	USP47
hsa-miR-92a-3p	TNRC6B		hsa-miR-20a-5p	ZNF236
hsa-miR-92a-3p	STAG2		hsa-miR-20a-5p	ATG2A
hsa-miR-92a-3p	SLC25A32		hsa-miR-20a-5p	BCL2L2
hsa-miR-92a-3p	SEL1L3		hsa-miR-20a-5p	C15orf61
hsa-miR-92a-3p	SBNO1		hsa-miR-20a-5p	C16orf72
hsa-miR-92a-3p	SATB2		hsa-miR-20a-5p	IL6ST
hsa-miR-92a-3p	RNF141		hsa-miR-20a-5p	IQSEC2
hsa-miR-92a-3p	PRPF40A		hsa-miR-20a-5p	MAPK1
hsa-miR-92a-3p	PPM1H		hsa-miR-20a-5p	SAMD8
hsa-miR-92a-3p	PNISR		hsa-miR-20a-5p	SCAMP2
hsa-miR-92a-3p	PLD1		hsa-miR-20a-5p	SLC38A1
hsa-miR-92a-3p	PDS5B		hsa-miR-20a-5p	TOLLIP
hsa-miR-92a-3p	PAFAH1B1		hsa-miR-20a-5p	ZDHHC9
hsa-miR-92a-3p	NPTN		hsa-miR-20a-5p	AJUBA
hsa-miR-92a-3p	NFIC		hsa-miR-20a-5p	G3BP1
hsa-miR-92a-3p	NFAT5		hsa-miR-20a-5p	INO80
hsa-miR-92a-3p	NECAP1		hsa-miR-20a-5p	LHX6
hsa-miR-92a-3p	MOAP1		hsa-miR-20a-5p	NBEAL2
hsa-miR-92a-3p	MAP1B		hsa-miR-20a-5p	PLCB1
hsa-miR-92a-3p	KAT7		hsa-miR-20a-5p	RAB5B
hsa-miR-92a-3p	JARID2		hsa-miR-20a-5p	TMUB2
hsa-miR-92a-3p	ITGA5		hsa-miR-20a-5p	TRIOBP
hsa-miR-92a-3p	IKZF4		hsa-miR-20a-5p	WIPF2
hsa-miR-92a-3p	GRAMD4		hsa-miR-20a-5p	AGFG2
hsa-miR-92a-3p	FOXP1		hsa-miR-20a-5p	CSNK1G1
hsa-miR-92a-3p	FAM76B		hsa-miR-20a-5p	CXorf56
hsa-miR-92a-3p	EXOC5		hsa-miR-20a-5p	DNAJB6
hsa-miR-92a-3p	ELOVL6		hsa-miR-20a-5p	DYRK1A
hsa-miR-92a-3p	DSC2		hsa-miR-20a-5p	FOXJ3
hsa-miR-92a-3p	CNEP1R1		hsa-miR-20a-5p	FZD4
hsa-miR-92a-3p	CDK16		hsa-miR-20a-5p	GTDC1
hsa-miR-92a-3p	CD69		hsa-miR-20a-5p	LRRC40
hsa-miR-92a-3p	ATRX		hsa-miR-20a-5p	MAP3K5
hsa-miR-19a-3p	POU3F2		hsa-miR-20a-5p	RCOR1
hsa-miR-92a-3p	SPHK2		hsa-miR-20a-5p	RPP14
hsa-miR-20a-5p	CYP2U1		hsa-miR-20a-5p	SERP1
hsa-miR-92a-3p	WDR81		hsa-miR-20a-5p	SMAD5
hsa-miR-92a-3p	FBXO33		hsa-miR-20a-5p	SNX12
hsa-miR-92a-3p	TMCC1		hsa-miR-20a-5p	SSX2IP
hsa-miR-92a-3p	TBC1D8		hsa-miR-20a-5p	SYNCRIP
hsa-miR-92a-3p	ATXN1L		hsa-miR-20a-5p	TANC2
hsa-miR-17-5p	ZXDA		hsa-miR-20a-5p	TET2
hsa-miR-17-5p	TRPV6		hsa-miR-20a-5p	THRB
hsa-miR-17-5p	NKX3-2		hsa-miR-20a-5p	UXS1
hsa-miR-17-5p	B4GALT6		hsa-miR-20a-5p	AAK1
hsa-miR-19a-3p	ZIC5		hsa-miR-20a-5p	ARID4B
hsa-miR-17-5p	RORA		hsa-miR-20a-5p	ARMC8
hsa-miR-20a-5p	YPEL2		hsa-miR-20a-5p	BZW1
hsa-miR-17-5p	WASF3		hsa-miR-20a-5p	CAPRIN1
hsa-miR-17-5p	RGS9BP		hsa-miR-20a-5p	CTDSPL2
hsa-miR-20a-5p	DGKH		hsa-miR-20a-5p	DCBLD2
			hsa-miR-20a-5p	FASTK
			hsa-miR-20a-5p	IPO7
			hsa-miR-20a-5p	NR2C2
			hsa-miR-20a-5p	PLAGL2
			hsa-miR-20a-5p	PSMB5
			hsa-miR-20a-5p	RAB11FIP4
			hsa-miR-20a-5p	2021-09-07
			hsa-miR-20a-5p	ST6GALNAC6
			hsa-miR-20a-5p	TSC22D2
			hsa-miR-20a-5p	YOD1
			hsa-miR-20a-5p	CDK6
			hsa-miR-20a-5p	CIT
			hsa-miR-20a-5p	CRAMP1L
			hsa-miR-20a-5p	CSNK1A1
			hsa-miR-20a-5p	KIAA1522
			hsa-miR-20a-5p	KPNA4
			hsa-miR-20a-5p	LYSMD3
			hsa-miR-20a-5p	MLLT6
			hsa-miR-20a-5p	MYNN
			hsa-miR-20a-5p	PAFAH1B2
			hsa-miR-20a-5p	TET3
			hsa-miR-20a-5p	USP37
			hsa-miR-20a-5p	ZBTB43
			hsa-miR-20a-5p	OTUD3
			hsa-miR-20a-5p	PTEN
			hsa-miR-20a-5p	USP31
			hsa-miR-20a-5p	LRRC20
			hsa-miR-20a-5p	ABL2
			hsa-miR-20a-5p	AFF1
			hsa-miR-20a-5p	AFF4
			hsa-miR-20a-5p	ANKRD13C
			hsa-miR-20a-5p	ARHGEF10
			hsa-miR-20a-5p	ASXL2
			hsa-miR-20a-5p	ATG14
			hsa-miR-20a-5p	ATL3
			hsa-miR-20a-5p	ATP11A
			hsa-miR-20a-5p	BCL2L11
			hsa-miR-20a-5p	BTG2
			hsa-miR-20a-5p	C16orf52
			hsa-miR-20a-5p	C6orf62
			hsa-miR-20a-5p	CCDC71L
			hsa-miR-20a-5p	CD69
			hsa-miR-20a-5p	CFL2
			hsa-miR-20a-5p	CHD9
			hsa-miR-20a-5p	CIC
			hsa-miR-20a-5p	CUL3
			hsa-miR-20a-5p	DCAF8
			hsa-miR-20a-5p	DNAJB9
			hsa-miR-20a-5p	DNAJC27
			hsa-miR-20a-5p	DSTYK
			hsa-miR-20a-5p	E2F3
			hsa-miR-20a-5p	EIF4G2
			hsa-miR-20a-5p	EIF5A2
			hsa-miR-20a-5p	EIF5B
			hsa-miR-20a-5p	ELK4
			hsa-miR-20a-5p	ELOVL6
			hsa-miR-20a-5p	ENTPD4
			hsa-miR-20a-5p	FAM160B1
			hsa-miR-20a-5p	FBXO28
			hsa-miR-20a-5p	FCHO2
			hsa-miR-20a-5p	FNBP4
			hsa-miR-20a-5p	GATAD2B
			hsa-miR-20a-5p	GDF11
			hsa-miR-20a-5p	GIT2
			hsa-miR-20a-5p	GNS
			hsa-miR-20a-5p	GOLGA1
			hsa-miR-20a-5p	IKZF4
			hsa-miR-20a-5p	JOSD1
			hsa-miR-20a-5p	KAT2B
			hsa-miR-20a-5p	KDM2A
			hsa-miR-20a-5p	KIF1B
			hsa-miR-20a-5p	KIF3B
			hsa-miR-20a-5p	KLHL15
			hsa-miR-20a-5p	KPNA5
			hsa-miR-20a-5p	MAT2B
			hsa-miR-20a-5p	MBD2
			hsa-miR-20a-5p	MBNL3
			hsa-miR-20a-5p	METAP1
			hsa-miR-20a-5p	MIER3
			hsa-miR-20a-5p	MYLIP
			hsa-miR-20a-5p	NACC2
			hsa-miR-20a-5p	NBEAL1
			hsa-miR-20a-5p	NEDD4L
			hsa-miR-20a-5p	NFAT5
			hsa-miR-20a-5p	NFIB
			hsa-miR-20a-5p	OTUD4
			hsa-miR-20a-5p	PDE3B
			hsa-miR-20a-5p	PDS5A
			hsa-miR-20a-5p	PEAK1
			hsa-miR-20a-5p	PHTF2
			hsa-miR-20a-5p	PIKFYVE
			hsa-miR-20a-5p	PIP4K2C
			hsa-miR-20a-5p	PITPNA
			hsa-miR-20a-5p	PPARGC1B
			hsa-miR-20a-5p	PPP6C
			hsa-miR-20a-5p	PTPRJ
			hsa-miR-20a-5p	RASSF3
			hsa-miR-20a-5p	RBL2
			hsa-miR-20a-5p	REST
			hsa-miR-20a-5p	REV3L
			hsa-miR-20a-5p	RNF38
			hsa-miR-20a-5p	RNF4
			hsa-miR-20a-5p	RSBN1
			hsa-miR-20a-5p	SERTAD2
			hsa-miR-20a-5p	SKI
			hsa-miR-20a-5p	SLC25A36
			hsa-miR-20a-5p	SLC39A6
			hsa-miR-20a-5p	SMAD6
			hsa-miR-20a-5p	SMURF1
			hsa-miR-20a-5p	SOCS6
			hsa-miR-20a-5p	STYX
			hsa-miR-20a-5p	SUV420H1
			hsa-miR-20a-5p	TCEB3
			hsa-miR-20a-5p	TNRC6B
			hsa-miR-20a-5p	TWF1
			hsa-miR-20a-5p	USP28
			hsa-miR-20a-5p	WDR37
			hsa-miR-20a-5p	WHSC1L1
			hsa-miR-20a-5p	XRN1
			hsa-miR-20a-5p	ZFP91
			hsa-miR-20a-5p	ZFPM2
			hsa-miR-20a-5p	ZNF148
			hsa-miR-20a-5p	ZNF512B
			hsa-miR-20a-5p	ZNF652
			hsa-miR-20a-5p	RPS6KA4
			hsa-miR-20a-5p	TMCC1
			hsa-miR-20a-5p	ANKIB1
			hsa-miR-20a-5p	AP2B1
			hsa-miR-20a-5p	APPL1
			hsa-miR-20a-5p	ARHGEF3
			hsa-miR-20a-5p	ARID4A
			hsa-miR-20a-5p	ATG16L1
			hsa-miR-20a-5p	ATG7
			hsa-miR-20a-5p	ATXN1L
			hsa-miR-20a-5p	BCR
			hsa-miR-20a-5p	BICD2
			hsa-miR-20a-5p	BMP2K
			hsa-miR-20a-5p	BRMS1L
			hsa-miR-20a-5p	BRWD1
			hsa-miR-20a-5p	C16orf70
			hsa-miR-20a-5p	C2orf69
			hsa-miR-20a-5p	C7orf41
			hsa-miR-20a-5p	CAMK2N1
			hsa-miR-20a-5p	CCDC144A
			hsa-miR-20a-5p	CCDC50
			hsa-miR-20a-5p	CCND2
			hsa-miR-20a-5p	CCNJ
			hsa-miR-20a-5p	CELF2
			hsa-miR-20a-5p	CELSR2
			hsa-miR-20a-5p	CEP170
			hsa-miR-20a-5p	CEP97
			hsa-miR-20a-5p	CLOCK
			hsa-miR-20a-5p	CNNM3
			hsa-miR-20a-5p	CNOT6L
			hsa-miR-20a-5p	CREB1
			hsa-miR-20a-5p	CROT
			hsa-miR-20a-5p	DAB2
			hsa-miR-20a-5p	DCUN1D3
			hsa-miR-20a-5p	DDHD1
			hsa-miR-20a-5p	DERL2
			hsa-miR-20a-5p	DNAL1
			hsa-miR-20a-5p	DYNC1LI2
			hsa-miR-20a-5p	DYRK2
			hsa-miR-20a-5p	E2F5
			hsa-miR-20a-5p	EEA1
			hsa-miR-20a-5p	EIF2S1
			hsa-miR-20a-5p	EPAS1
			hsa-miR-20a-5p	FAF2
			hsa-miR-20a-5p	FAM117B
			hsa-miR-20a-5p	FAM126B
			hsa-miR-20a-5p	FAM13A
			hsa-miR-20a-5p	FAM60A
			hsa-miR-20a-5p	FBXW11
			hsa-miR-20a-5p	FEM1B
			hsa-miR-20a-5p	FEM1C
			hsa-miR-20a-5p	FNDC3B
			hsa-miR-20a-5p	FOXK2
			hsa-miR-20a-5p	FRS2
			hsa-miR-20a-5p	FXR1
			hsa-miR-20a-5p	FYCO1
			hsa-miR-20a-5p	FYN
			hsa-miR-20a-5p	GNA11
			hsa-miR-20a-5p	GXYLT1
			hsa-miR-20a-5p	HBP1
			hsa-miR-20a-5p	HOOK3
			hsa-miR-20a-5p	IGF2BP1
			hsa-miR-20a-5p	INTS6
			hsa-miR-20a-5p	IPO9
			hsa-miR-20a-5p	KIAA0513
			hsa-miR-20a-5p	KIAA2018
			hsa-miR-20a-5p	KLF3
			hsa-miR-20a-5p	KLHL2
			hsa-miR-20a-5p	KLHL8
			hsa-miR-20a-5p	KPNA3
			hsa-miR-20a-5p	LCOR
			hsa-miR-20a-5p	LDLRAP1
			hsa-miR-20a-5p	LUZP1
			hsa-miR-20a-5p	MAP3K2
			hsa-miR-20a-5p	MAP3K3
			hsa-miR-20a-5p	MAPK1IP1L
			hsa-miR-20a-5p	MAPRE1
			hsa-miR-20a-5p	MAST3
			hsa-miR-20a-5p	MIER2
			hsa-miR-20a-5p	MKL2
			hsa-miR-20a-5p	MLLT1
			hsa-miR-20a-5p	MORF4L1
			hsa-miR-20a-5p	MTF1
			hsa-miR-20a-5p	MYO1D
			hsa-miR-20a-5p	MYO9A
			hsa-miR-20a-5p	NANOS1
			hsa-miR-20a-5p	NETO2
			hsa-miR-20a-5p	NFIC
			hsa-miR-20a-5p	NHLRC3
			hsa-miR-20a-5p	NUFIP2
			hsa-miR-20a-5p	PAFAH1B1
			hsa-miR-20a-5p	PANK3
			hsa-miR-20a-5p	PCMTD1
			hsa-miR-20a-5p	PHIP
			hsa-miR-20a-5p	PIK3R1
			hsa-miR-20a-5p	PKN2
			hsa-miR-20a-5p	PLEKHA8
			hsa-miR-20a-5p	PLEKHM1
			hsa-miR-20a-5p	POLR3G
			hsa-miR-20a-5p	PPP3R1
			hsa-miR-20a-5p	PTPN4
			hsa-miR-20a-5p	PURA
			hsa-miR-20a-5p	QKI
			hsa-miR-20a-5p	RAB10
			hsa-miR-20a-5p	RAB21
			hsa-miR-20a-5p	RAB8B
			hsa-miR-20a-5p	RAD23B
			hsa-miR-20a-5p	RLIM
			hsa-miR-20a-5p	RNF217
			hsa-miR-20a-5p	S1PR1
			hsa-miR-20a-5p	SAR1B
			hsa-miR-20a-5p	SETD7
			hsa-miR-20a-5p	SH3BP5
			hsa-miR-20a-5p	SIK2
			hsa-miR-20a-5p	SIN3B
			hsa-miR-20a-5p	SLAIN2
			hsa-miR-20a-5p	SLC22A23
			hsa-miR-20a-5p	SLC2A8
			hsa-miR-20a-5p	SLC30A7
			hsa-miR-20a-5p	SLC33A1
			hsa-miR-20a-5p	SLC6A9
			hsa-miR-20a-5p	SNX16
			hsa-miR-20a-5p	SOCS7
			hsa-miR-20a-5p	SOS1
			hsa-miR-20a-5p	SRPK2
			hsa-miR-20a-5p	SSH1
			hsa-miR-20a-5p	STK17B
			hsa-miR-20a-5p	TACC1
			hsa-miR-20a-5p	TBL1X
			hsa-miR-20a-5p	TCF4
			hsa-miR-20a-5p	TMBIM6
			hsa-miR-20a-5p	TMEM127
			hsa-miR-20a-5p	TMEM50B
			hsa-miR-20a-5p	TNKS2
			hsa-miR-20a-5p	TNRC6A
			hsa-miR-20a-5p	TP53INP1
			hsa-miR-20a-5p	TP53INP2
			hsa-miR-20a-5p	TP73
			hsa-miR-20a-5p	TRIM44
			hsa-miR-20a-5p	TSKU
			hsa-miR-20a-5p	TTPAL
			hsa-miR-20a-5p	UBE2W
			hsa-miR-20a-5p	UNKL
			hsa-miR-20a-5p	WDR82
			hsa-miR-20a-5p	XIAP
			hsa-miR-20a-5p	YES1
			hsa-miR-20a-5p	ZADH2
			hsa-miR-20a-5p	ZBTB20
			hsa-miR-20a-5p	ZBTB41
			hsa-miR-20a-5p	ZNF280B
			hsa-miR-20a-5p	ZNF697
			hsa-miR-20a-5p	PRRG1
			hsa-miR-20a-5p	ICMT
			hsa-miR-20a-5p	KDM6B
			hsa-miR-20a-5p	MTMR3
			hsa-miR-20a-5p	TAOK1
			hsa-miR-20a-5p	ZBTB7A
			hsa-miR-19b-3p	SCN1B
			hsa-miR-19b-3p	ASNA1
			hsa-miR-19b-3p	DHRS3
			hsa-miR-19b-3p	GOLGA8F
			hsa-miR-19b-3p	KIF13B
			hsa-miR-19b-3p	KLHL17
			hsa-miR-19b-3p	KNTC1
			hsa-miR-19b-3p	NUP54
			hsa-miR-19b-3p	PCBD2
			hsa-miR-19b-3p	SEC24D
			hsa-miR-19b-3p	SLC25A6
			hsa-miR-19b-3p	SLC31A2
			hsa-miR-19b-3p	SPRED2
			hsa-miR-19b-3p	TMEM59
			hsa-miR-19b-3p	CSPP1
			hsa-miR-19b-3p	NR1H3
			hsa-miR-19b-3p	RAB13
			hsa-miR-19b-3p	CD84
			hsa-miR-19b-3p	NGDN
			hsa-miR-19b-3p	RPAP3
			hsa-miR-19b-3p	ST3GAL5
			hsa-miR-19b-3p	UNC93B1
			hsa-miR-19b-3p	GULP1
			hsa-miR-19b-3p	TGM2
			hsa-miR-19b-3p	UNC13A
			hsa-miR-19b-3p	ROBO2
			hsa-miR-19b-3p	HSPBAP1
			hsa-miR-19b-3p	ARL8A
			hsa-miR-19b-3p	TOM1L2
			hsa-miR-19b-3p	MTUS1
			hsa-miR-19b-3p	ZNF772
			hsa-miR-19b-3p	STK39
			hsa-miR-19b-3p	DMXL2
			hsa-miR-19b-3p	EGF
			hsa-miR-19b-3p	FOSL2
			hsa-miR-19b-3p	CC2D1A
			hsa-miR-19b-3p	SLC48A1
			hsa-miR-19b-3p	PACS1
			hsa-miR-19b-3p	CHST7
			hsa-miR-19b-3p	KCNH5
			hsa-miR-19b-3p	SLC2A13
			hsa-miR-19b-3p	FBXO8
			hsa-miR-19b-3p	ZBTB4
			hsa-miR-19b-3p	FUT4
			hsa-miR-19b-3p	TBC1D12
			hsa-miR-19b-3p	SPATA2
			hsa-miR-19b-3p	ZC3H10
			hsa-miR-19b-3p	ANXA7
			hsa-miR-19b-3p	PEA15
			hsa-miR-19b-3p	ADSS
			hsa-miR-19b-3p	ARHGAP1
			hsa-miR-19b-3p	ARHGAP12
			hsa-miR-19b-3p	CCDC126
			hsa-miR-19b-3p	MID1IP1
			hsa-miR-19b-3p	NME7
			hsa-miR-19b-3p	PSAP
			hsa-miR-19b-3p	RNF145
			hsa-miR-19b-3p	UBXN2B
			hsa-miR-19b-3p	UHRF2
			hsa-miR-19b-3p	VPS37A
			hsa-miR-19b-3p	YIPF5
			hsa-miR-19b-3p	YTHDF2
			hsa-miR-19b-3p	DYNLL2
			hsa-miR-19b-3p	OTUD7B
			hsa-miR-19b-3p	BAMBI
			hsa-miR-19b-3p	MFSD9
			hsa-miR-19b-3p	ATP2C1
			hsa-miR-19b-3p	UBE2A
			hsa-miR-19b-3p	ABCD3
			hsa-miR-19b-3p	ITFG3
			hsa-miR-19b-3p	LIMD2
			hsa-miR-19b-3p	NRD1
			hsa-miR-19b-3p	PI4KA
			hsa-miR-19b-3p	TSPAN18
			hsa-miR-19b-3p	UBAP2L
			hsa-miR-19b-3p	USP33
			hsa-miR-19b-3p	ZDHHC2
			hsa-miR-19b-3p	CEP55
			hsa-miR-19b-3p	CYB561D1
			hsa-miR-19b-3p	USP12
			hsa-miR-19b-3p	CHIC1
			hsa-miR-19b-3p	DIRC2
			hsa-miR-19b-3p	SMOC2
			hsa-miR-19b-3p	TMEM25
			hsa-miR-19b-3p	PHLDA1
			hsa-miR-19b-3p	MYBL1
			hsa-miR-19b-3p	SESN3
			hsa-miR-19b-3p	NMT2
			hsa-miR-19b-3p	STK38
			hsa-miR-19b-3p	AKAP1
			hsa-miR-19b-3p	AQPEP
			hsa-miR-19b-3p	MTMR6
			hsa-miR-19b-3p	SEC61A1
			hsa-miR-19b-3p	UBL3
			hsa-miR-19b-3p	ACER2
			hsa-miR-19b-3p	PPP6R2
			hsa-miR-19b-3p	POU3F2
			hsa-miR-19b-3p	ADIPOR2
			hsa-miR-19b-3p	BTF3L4
			hsa-miR-19b-3p	CLIP1
			hsa-miR-19b-3p	CUL5
			hsa-miR-19b-3p	KIF13A
			hsa-miR-19b-3p	MAP4K3
			hsa-miR-19b-3p	PLXNC1
			hsa-miR-19b-3p	RAB18
			hsa-miR-19b-3p	RBBP8
			hsa-miR-19b-3p	RNF2
			hsa-miR-19b-3p	TBK1
			hsa-miR-19b-3p	VTI1A
			hsa-miR-19b-3p	ITPRIPL2
			hsa-miR-19b-3p	COQ10B
			hsa-miR-19b-3p	SLMAP
			hsa-miR-19b-3p	SPG20
			hsa-miR-19b-3p	PRKACB
			hsa-miR-19b-3p	BAG5
			hsa-miR-19b-3p	IP6K1
			hsa-miR-19b-3p	LZIC
			hsa-miR-19b-3p	PRKAR2A
			hsa-miR-19b-3p	SLC2A1
			hsa-miR-19b-3p	TNFRSF1B
			hsa-miR-19b-3p	SLC35C2
			hsa-miR-19b-3p	CCND1
			hsa-miR-19b-3p	CLCN6
			hsa-miR-19b-3p	DLX1
			hsa-miR-19b-3p	EDARADD
			hsa-miR-19b-3p	MMGT1
			hsa-miR-19b-3p	PHF17
			hsa-miR-19b-3p	PPM1A
			hsa-miR-19b-3p	PTK2B
			hsa-miR-19b-3p	STX12
			hsa-miR-19b-3p	VMP1
			hsa-miR-19b-3p	VPS35
			hsa-miR-19b-3p	BLCAP
			hsa-miR-19b-3p	MACF1
			hsa-miR-19b-3p	ACBD5
			hsa-miR-19b-3p	AGPAT5
			hsa-miR-19b-3p	CAMSAP1
			hsa-miR-19b-3p	CPPED1
			hsa-miR-19b-3p	ETNK1
			hsa-miR-19b-3p	G2E3
			hsa-miR-19b-3p	KAZN
			hsa-miR-19b-3p	KIAA2013
			hsa-miR-19b-3p	MED13L
			hsa-miR-19b-3p	MEMO1
			hsa-miR-19b-3p	MLEC
			hsa-miR-19b-3p	NDFIP2
			hsa-miR-19b-3p	PLCL1
			hsa-miR-19b-3p	PPP2R5A
			hsa-miR-19b-3p	VGLL4
			hsa-miR-19b-3p	ZDHHC18
			hsa-miR-19b-3p	ZNRF3
			hsa-miR-19b-3p	CCM2
			hsa-miR-19b-3p	CHD2
			hsa-miR-19b-3p	IKZF1
			hsa-miR-19b-3p	LSM12
			hsa-miR-19b-3p	MAPK14
			hsa-miR-19b-3p	RCOR3
			hsa-miR-19b-3p	SUZ12
			hsa-miR-19b-3p	WDFY2
			hsa-miR-19b-3p	WEE1
			hsa-miR-19b-3p	WNK1
			hsa-miR-19b-3p	ZNF800
			hsa-miR-19b-3p	ABHD5
			hsa-miR-19b-3p	DCAF7
			hsa-miR-19b-3p	GGA1
			hsa-miR-19b-3p	HDAC4
			hsa-miR-19b-3p	IREB2
			hsa-miR-19b-3p	MXD1
			hsa-miR-19b-3p	NKRF
			hsa-miR-19b-3p	OSBPL6
			hsa-miR-19b-3p	RNF19A
			hsa-miR-19b-3p	SBF2
			hsa-miR-19b-3p	SCML2
			hsa-miR-19b-3p	SGK1
			hsa-miR-19b-3p	SLC25A44
			hsa-miR-19b-3p	SMARCA2
			hsa-miR-19b-3p	SNIP1
			hsa-miR-19b-3p	SPTY2D1
			hsa-miR-19b-3p	GLIS2
			hsa-miR-19b-3p	JAZF1
			hsa-miR-19b-3p	FBXO32
			hsa-miR-19b-3p	FAM155A
			hsa-miR-19b-3p	SIX1
			hsa-miR-19b-3p	ELK3
			hsa-miR-19b-3p	LPGAT1
			hsa-miR-19b-3p	MFSD6
			hsa-miR-19b-3p	REEP1
			hsa-miR-19b-3p	PGM2L1
			hsa-miR-19b-3p	CBLB
			hsa-miR-19b-3p	ABCB7
			hsa-miR-19b-3p	CBFB
			hsa-miR-19b-3p	CCDC6
			hsa-miR-19b-3p	ELMOD2
			hsa-miR-19b-3p	GALNT1
			hsa-miR-19b-3p	GDA
			hsa-miR-19b-3p	GRB10
			hsa-miR-19b-3p	HNRNPUL2
			hsa-miR-19b-3p	HSPA4L
			hsa-miR-19b-3p	KIAA0101
			hsa-miR-19b-3p	KLF10
			hsa-miR-19b-3p	KLHL20
			hsa-miR-19b-3p	LCLAT1
			hsa-miR-19b-3p	LIN28B
			hsa-miR-19b-3p	MAP3K12
			hsa-miR-19b-3p	MBD6
			hsa-miR-19b-3p	NRBF2
			hsa-miR-19b-3p	NRBP1
			hsa-miR-19b-3p	PON2
			hsa-miR-19b-3p	RAPGEF2
			hsa-miR-19b-3p	REEP3
			hsa-miR-19b-3p	SEC22A
			hsa-miR-19b-3p	SOCS1
			hsa-miR-19b-3p	SOCS3
			hsa-miR-19b-3p	TMEM110
			hsa-miR-19b-3p	TNIP1
			hsa-miR-19b-3p	TNKS
			hsa-miR-19b-3p	UBE2D3
			hsa-miR-19b-3p	UBN2
			hsa-miR-19b-3p	VAPA
			hsa-miR-19b-3p	WDR26
			hsa-miR-19b-3p	YTHDC1
			hsa-miR-19b-3p	ZFYVE26
			hsa-miR-19b-3p	ZNF711
			hsa-miR-19b-3p	B3GALNT2
			hsa-miR-19b-3p	BPTF
			hsa-miR-19b-3p	CPD
			hsa-miR-19b-3p	ETV1
			hsa-miR-19b-3p	RPS24
			hsa-miR-19b-3p	SLC6A8
			hsa-miR-19b-3p	TNRC6C
			hsa-miR-19b-3p	KIAA1598
			hsa-miR-19b-3p	MASTL
			hsa-miR-19b-3p	RPRD2
			hsa-miR-19b-3p	WAC
			hsa-miR-19b-3p	DNAJB14
			hsa-miR-19b-3p	HIP1
			hsa-miR-19b-3p	PLAA
			hsa-miR-19b-3p	TBX18
			hsa-miR-19b-3p	TIA1
			hsa-miR-19b-3p	UBE2D2
			hsa-miR-19b-3p	ACADSB
			hsa-miR-19b-3p	INO80D
			hsa-miR-19b-3p	LMBR1
			hsa-miR-19b-3p	MDM4
			hsa-miR-19b-3p	TMEM64
			hsa-miR-19b-3p	UHRF1BP1L
			hsa-miR-19b-3p	ADNP
			hsa-miR-19b-3p	ANKRD12
			hsa-miR-19b-3p	ARIH2
			hsa-miR-19b-3p	DCP2
			hsa-miR-19b-3p	EPS15
			hsa-miR-19b-3p	HIPK2
			hsa-miR-19b-3p	MON2
			hsa-miR-19b-3p	PPP6R1
			hsa-miR-19b-3p	RAB1A
			hsa-miR-19b-3p	ST8SIA4
			hsa-miR-19b-3p	VCPIP1
			hsa-miR-19b-3p	ZNF644
			hsa-miR-19b-3p	GFPT1
			hsa-miR-19b-3p	GRSF1
			hsa-miR-19b-3p	IL6ST
			hsa-miR-19b-3p	MAPK1
			hsa-miR-19b-3p	PDIK1L
			hsa-miR-19b-3p	WBP2
			hsa-miR-19b-3p	TFCP2L1
			hsa-miR-19b-3p	DDX6
			hsa-miR-19b-3p	HNRNPUL1
			hsa-miR-19b-3p	INO80
			hsa-miR-19b-3p	MARK2
			hsa-miR-19b-3p	NBEAL2
			hsa-miR-19b-3p	ZBTB7B
			hsa-miR-19b-3p	CALM1
			hsa-miR-19b-3p	CREBZF
			hsa-miR-19b-3p	EPC1
			hsa-miR-19b-3p	EPN2
			hsa-miR-19b-3p	HNRNPD
			hsa-miR-19b-3p	KPNA6
			hsa-miR-19b-3p	LRRC40
			hsa-miR-19b-3p	MAPK6
			hsa-miR-19b-3p	MEF2C
			hsa-miR-19b-3p	SYNCRIP
			hsa-miR-19b-3p	THRB
			hsa-miR-19b-3p	TM9SF3
			hsa-miR-19b-3p	KLF7
			hsa-miR-19b-3p	ARID4B
			hsa-miR-19b-3p	ARMC8
			hsa-miR-19b-3p	FASTK
			hsa-miR-19b-3p	POU2F1
			hsa-miR-19b-3p	RRAGC
			hsa-miR-19b-3p	TXLNG
			hsa-miR-19b-3p	ACTN1
			hsa-miR-19b-3p	B4GALT5
			hsa-miR-19b-3p	BCL7A
			hsa-miR-19b-3p	CBFA2T2
			hsa-miR-19b-3p	DHX40
			hsa-miR-19b-3p	GNPTG
			hsa-miR-19b-3p	HMGCS1
			hsa-miR-19b-3p	KPNA4
			hsa-miR-19b-3p	MEF2A
			hsa-miR-19b-3p	MLLT6
			hsa-miR-19b-3p	PPP2R5E
			hsa-miR-19b-3p	TET3
			hsa-miR-19b-3p	ZRANB2
			hsa-miR-19b-3p	SOX12
			hsa-miR-19b-3p	PIK3R3
			hsa-miR-19b-3p	RNF11
			hsa-miR-19b-3p	AIDA
			hsa-miR-19b-3p	ANKRD13C
			hsa-miR-19b-3p	ARFGEF1
			hsa-miR-19b-3p	ARFGEF2
			hsa-miR-19b-3p	ARRDC4
			hsa-miR-19b-3p	ATP6V1B2
			hsa-miR-19b-3p	ATRX
			hsa-miR-19b-3p	BCL2L11
			hsa-miR-19b-3p	BMPR2
			hsa-miR-19b-3p	C5orf24
			hsa-miR-19b-3p	CADM2
			hsa-miR-19b-3p	CEP350
			hsa-miR-19b-3p	DDX3X
			hsa-miR-19b-3p	DLG5
			hsa-miR-19b-3p	EFR3A
			hsa-miR-19b-3p	EIF4G2
			hsa-miR-19b-3p	EPG5
			hsa-miR-19b-3p	FAM76B
			hsa-miR-19b-3p	G3BP2
			hsa-miR-19b-3p	GATAD2B
			hsa-miR-19b-3p	GIT2
			hsa-miR-19b-3p	HIPK3
			hsa-miR-19b-3p	INSIG1
			hsa-miR-19b-3p	KDM2A
			hsa-miR-19b-3p	MAPK8
			hsa-miR-19b-3p	MBNL3
			hsa-miR-19b-3p	MLLT10
			hsa-miR-19b-3p	MTF2
			hsa-miR-19b-3p	MYLIP
			hsa-miR-19b-3p	NBEAL1
			hsa-miR-19b-3p	NPTN
			hsa-miR-19b-3p	PHTF2
			hsa-miR-19b-3p	PIK3CB
			hsa-miR-19b-3p	PIKFYVE
			hsa-miR-19b-3p	RAD51D
			hsa-miR-19b-3p	RAP1B
			hsa-miR-19b-3p	RNF44
			hsa-miR-19b-3p	SEL1L3
			hsa-miR-19b-3p	SMG1
			hsa-miR-19b-3p	SMURF1
			hsa-miR-19b-3p	SUN1
			hsa-miR-19b-3p	TGIF1
			hsa-miR-19b-3p	TNRC6B
			hsa-miR-19b-3p	TRIM33
			hsa-miR-19b-3p	TSC1
			hsa-miR-19b-3p	WDFY3
			hsa-miR-19b-3p	WRNIP1
			hsa-miR-19b-3p	ZFPM2
			hsa-miR-19b-3p	ZNF521
			hsa-miR-19b-3p	ZNF654
			hsa-miR-19b-3p	ZBTB10
			hsa-miR-19b-3p	CPEB3
			hsa-miR-19b-3p	ABI2
			hsa-miR-19b-3p	AEBP2
			hsa-miR-19b-3p	AK3
			hsa-miR-19b-3p	ARHGEF12
			hsa-miR-19b-3p	ARPP19
			hsa-miR-19b-3p	ARRDC3
			hsa-miR-19b-3p	ATG16L1
			hsa-miR-19b-3p	BRWD1
			hsa-miR-19b-3p	BRWD3
			hsa-miR-19b-3p	C5orf30
			hsa-miR-19b-3p	CAMSAP2
			hsa-miR-19b-3p	CCDC88A
			hsa-miR-19b-3p	CD164
			hsa-miR-19b-3p	DNAL1
			hsa-miR-19b-3p	DYNC1LI2
			hsa-miR-19b-3p	ELL2
			hsa-miR-19b-3p	EVI5
			hsa-miR-19b-3p	FAM126B
			hsa-miR-19b-3p	FEM1C
			hsa-miR-19b-3p	FNDC3B
			hsa-miR-19b-3p	FXR1
			hsa-miR-19b-3p	GAPVD1
			hsa-miR-19b-3p	HDAC7
			hsa-miR-19b-3p	HOMER1
			hsa-miR-19b-3p	INSIG2
			hsa-miR-19b-3p	KPNA3
			hsa-miR-19b-3p	KRAS
			hsa-miR-19b-3p	LUZP1
			hsa-miR-19b-3p	MAP1B
			hsa-miR-19b-3p	MBNL2
			hsa-miR-19b-3p	MGAT5
			hsa-miR-19b-3p	MOB1B
			hsa-miR-19b-3p	MTMR12
			hsa-miR-19b-3p	NCKAP1
			hsa-miR-19b-3p	NFIC
			hsa-miR-19b-3p	NUFIP2
			hsa-miR-19b-3p	NUP37
			hsa-miR-19b-3p	PAX6
			hsa-miR-19b-3p	PCGF5
			hsa-miR-19b-3p	PIK3C2A
			hsa-miR-19b-3p	PPP1R12A
			hsa-miR-19b-3p	PTP4A1
			hsa-miR-19b-3p	RAB8B
			hsa-miR-19b-3p	RALGPS2
			hsa-miR-19b-3p	RAP2B
			hsa-miR-19b-3p	RASA1
			hsa-miR-19b-3p	RNF130
			hsa-miR-19b-3p	SIN3B
			hsa-miR-19b-3p	SLC30A7
			hsa-miR-19b-3p	SLC35E2B
			hsa-miR-19b-3p	SRSF6
			hsa-miR-19b-3p	STK35
			hsa-miR-19b-3p	TACC1
			hsa-miR-19b-3p	TAF4
			hsa-miR-19b-3p	TFDP2
			hsa-miR-19b-3p	TMBIM6
			hsa-miR-19b-3p	TNRC6A
			hsa-miR-19b-3p	TP53INP1
			hsa-miR-19b-3p	VAMP3
			hsa-miR-19b-3p	YES1
			hsa-miR-19b-3p	ETV3
			hsa-miR-19b-3p	LRRC8B
			hsa-miR-19b-3p	MBNL1
			hsa-miR-19a-3p	ASNA1
			hsa-miR-19a-3p	DHRS3
			hsa-miR-19a-3p	KIF13B
			hsa-miR-19a-3p	KNTC1
			hsa-miR-19a-3p	NUP54
			hsa-miR-19a-3p	PCBD2
			hsa-miR-19a-3p	SEC24D
			hsa-miR-19a-3p	SLC25A6
			hsa-miR-19a-3p	SLC31A2
			hsa-miR-19a-3p	SPRED2
			hsa-miR-19a-3p	TMEM59
			hsa-miR-19a-3p	CSPP1
			hsa-miR-19a-3p	NR1H3
			hsa-miR-19a-3p	RAB13
			hsa-miR-19a-3p	CD84
			hsa-miR-19a-3p	NGDN
			hsa-miR-19a-3p	RPAP3
			hsa-miR-19a-3p	ST3GAL5
			hsa-miR-19a-3p	GULP1
			hsa-miR-19a-3p	TGM2
			hsa-miR-19a-3p	HSPBAP1
			hsa-miR-19a-3p	ARL8A
			hsa-miR-19a-3p	ALG2
			hsa-miR-19a-3p	COQ6
			hsa-miR-19a-3p	CRCP
			hsa-miR-19a-3p	DDA1
			hsa-miR-19a-3p	GNB1L
			hsa-miR-19a-3p	LLGL2
			hsa-miR-19a-3p	MICAL2
			hsa-miR-19a-3p	PARVB
			hsa-miR-19a-3p	RNF167
			hsa-miR-19a-3p	SHCBP1
			hsa-miR-19a-3p	SIRT5
			hsa-miR-19a-3p	STX18
			hsa-miR-19a-3p	TNPO2
			hsa-miR-19a-3p	TOR1B
			hsa-miR-19a-3p	VSIG10L
			hsa-miR-19a-3p	ZNF445
			hsa-miR-19a-3p	ARHGAP11A
			hsa-miR-19a-3p	SEC11A
			hsa-miR-19a-3p	TARS
			hsa-miR-19a-3p	TNFRSF12A
			hsa-miR-19a-3p	EHBP1
			hsa-miR-19a-3p	EGFLAM
			hsa-miR-19a-3p	IL1R1
			hsa-miR-19a-3p	ACP1
			hsa-miR-19a-3p	DMXL2
			hsa-miR-19a-3p	EIF4A2
			hsa-miR-19a-3p	DENND1A
			hsa-miR-19a-3p	AFTPH
			hsa-miR-19a-3p	DUT
			hsa-miR-19a-3p	CC2D1A
			hsa-miR-19a-3p	SLC48A1
			hsa-miR-19a-3p	C19orf40
			hsa-miR-19a-3p	PACS1
			hsa-miR-19a-3p	TBC1D25
			hsa-miR-19a-3p	FAM83D
			hsa-miR-19a-3p	FBXO8
			hsa-miR-19a-3p	TXLNA
			hsa-miR-19a-3p	ANXA7
			hsa-miR-19a-3p	L3MBTL3
			hsa-miR-19a-3p	PEA15
			hsa-miR-19a-3p	ZMYND11
			hsa-miR-19a-3p	ADSS
			hsa-miR-19a-3p	MRPL17
			hsa-miR-19a-3p	ALG14
			hsa-miR-19a-3p	ARHGAP1
			hsa-miR-19a-3p	ARHGAP12
			hsa-miR-19a-3p	CCDC126
			hsa-miR-19a-3p	CLTC
			hsa-miR-19a-3p	DIP2A
			hsa-miR-19a-3p	FAM20B
			hsa-miR-19a-3p	HPRT1
			hsa-miR-19a-3p	MID1IP1
			hsa-miR-19a-3p	NME7
			hsa-miR-19a-3p	PSAP
			hsa-miR-19a-3p	RACGAP1
			hsa-miR-19a-3p	RNF145
			hsa-miR-19a-3p	RNF216
			hsa-miR-19a-3p	TMEM159
			hsa-miR-19a-3p	UBXN2B
			hsa-miR-19a-3p	UHRF2
			hsa-miR-19a-3p	VPS37A
			hsa-miR-19a-3p	YIPF5
			hsa-miR-19a-3p	YTHDF2
			hsa-miR-19a-3p	SLC35D1
			hsa-miR-19a-3p	BAMBI
			hsa-miR-19a-3p	ID2
			hsa-miR-19a-3p	SIVA1
			hsa-miR-19a-3p	C12orf66
			hsa-miR-19a-3p	ATP2C1
			hsa-miR-19a-3p	E2F8
			hsa-miR-19a-3p	ITCH
			hsa-miR-19a-3p	UBE2A
			hsa-miR-19a-3p	RABGAP1
			hsa-miR-19a-3p	ABCD3
			hsa-miR-19a-3p	ATG4D
			hsa-miR-19a-3p	B4GALT2
			hsa-miR-19a-3p	CHMP4B
			hsa-miR-19a-3p	ITFG3
			hsa-miR-19a-3p	LIMD2
			hsa-miR-19a-3p	NCKIPSD
			hsa-miR-19a-3p	NRD1
			hsa-miR-19a-3p	PATL1
			hsa-miR-19a-3p	PI4KA
			hsa-miR-19a-3p	PRKAA1
			hsa-miR-19a-3p	SPIRE1
			hsa-miR-19a-3p	TGFBRAP1
			hsa-miR-19a-3p	UBAP2L
			hsa-miR-19a-3p	USP33
			hsa-miR-19a-3p	WDR20
			hsa-miR-19a-3p	ZDHHC2
			hsa-miR-19a-3p	ACSL4
			hsa-miR-19a-3p	C2orf42
			hsa-miR-19a-3p	CEP55
			hsa-miR-19a-3p	FURIN
			hsa-miR-19a-3p	GABARAPL1
			hsa-miR-19a-3p	RAF1
			hsa-miR-19a-3p	SLC9A6
			hsa-miR-19a-3p	SOS2
			hsa-miR-19a-3p	USP12
			hsa-miR-19a-3p	FKBP15
			hsa-miR-19a-3p	IVNS1ABP
			hsa-miR-19a-3p	KDM2B
			hsa-miR-19a-3p	LRP12
			hsa-miR-19a-3p	NMT2
			hsa-miR-19a-3p	STK38
			hsa-miR-19a-3p	FAM114A1
			hsa-miR-19a-3p	AKAP1
			hsa-miR-19a-3p	AQPEP
			hsa-miR-19a-3p	FICD
			hsa-miR-19a-3p	MTMR6
			hsa-miR-19a-3p	PTGES3
			hsa-miR-19a-3p	SEC61A1
			hsa-miR-19a-3p	SPRYD3
			hsa-miR-19a-3p	PHF20
			hsa-miR-19a-3p	PPP6R2
			hsa-miR-19a-3p	ADIPOR2
			hsa-miR-19a-3p	BTF3L4
			hsa-miR-19a-3p	CLIP1
			hsa-miR-19a-3p	CUL5
			hsa-miR-19a-3p	DLC1
			hsa-miR-19a-3p	DUSP7
			hsa-miR-19a-3p	KATNAL1
			hsa-miR-19a-3p	KIF13A
			hsa-miR-19a-3p	MAP4K3
			hsa-miR-19a-3p	NEK9
			hsa-miR-19a-3p	R3HDM2
			hsa-miR-19a-3p	RAB18
			hsa-miR-19a-3p	RBBP8
			hsa-miR-19a-3p	RNF2
			hsa-miR-19a-3p	SECISBP2L
			hsa-miR-19a-3p	SPTSSA
			hsa-miR-19a-3p	TBK1
			hsa-miR-19a-3p	VTI1A
			hsa-miR-19a-3p	ZFAND6
			hsa-miR-19a-3p	COQ10B
			hsa-miR-19a-3p	PHF14
			hsa-miR-19a-3p	SLMAP
			hsa-miR-19a-3p	SPG20
			hsa-miR-19a-3p	ZNF367
			hsa-miR-19a-3p	BAG5
			hsa-miR-19a-3p	CCDC152
			hsa-miR-19a-3p	DNAJC16
			hsa-miR-19a-3p	ERBB3
			hsa-miR-19a-3p	IP6K1
			hsa-miR-19a-3p	LZIC
			hsa-miR-19a-3p	MST4
			hsa-miR-19a-3p	PRKAR2A
			hsa-miR-19a-3p	SLC2A1
			hsa-miR-19a-3p	TESK2
			hsa-miR-19a-3p	TNFRSF1B
			hsa-miR-19a-3p	USP8
			hsa-miR-19a-3p	ZFYVE9
			hsa-miR-19a-3p	ATXN7L1
			hsa-miR-19a-3p	CAST
			hsa-miR-19a-3p	DHX33
			hsa-miR-19a-3p	SLC35C2
			hsa-miR-19a-3p	BNIP2
			hsa-miR-19a-3p	CCND1
			hsa-miR-19a-3p	CLCN6
			hsa-miR-19a-3p	COX15
			hsa-miR-19a-3p	CS
			hsa-miR-19a-3p	CSE1L
			hsa-miR-19a-3p	DLX1
			hsa-miR-19a-3p	EDARADD
			hsa-miR-19a-3p	FNBP1L
			hsa-miR-19a-3p	GPBP1
			hsa-miR-19a-3p	MMGT1
			hsa-miR-19a-3p	MTMR10
			hsa-miR-19a-3p	PHF17
			hsa-miR-19a-3p	PPM1A
			hsa-miR-19a-3p	PTK2B
			hsa-miR-19a-3p	SIPA1L1
			hsa-miR-19a-3p	STX12
			hsa-miR-19a-3p	VKORC1L1
			hsa-miR-19a-3p	VMP1
			hsa-miR-19a-3p	VPS35
			hsa-miR-19a-3p	YIPF6
			hsa-miR-19a-3p	BLCAP
			hsa-miR-19a-3p	MACF1
			hsa-miR-19a-3p	WBP4
			hsa-miR-19a-3p	ACBD5
			hsa-miR-19a-3p	AGPAT5
			hsa-miR-19a-3p	CAMSAP1
			hsa-miR-19a-3p	CISD3
			hsa-miR-19a-3p	CPPED1
			hsa-miR-19a-3p	CREBL2
			hsa-miR-19a-3p	DNAJA2
			hsa-miR-19a-3p	ETNK1
			hsa-miR-19a-3p	G2E3
			hsa-miR-19a-3p	HECTD3
			hsa-miR-19a-3p	KAZN
			hsa-miR-19a-3p	KIAA2013
			hsa-miR-19a-3p	MED13L
			hsa-miR-19a-3p	MEMO1
			hsa-miR-19a-3p	MICAL3
			hsa-miR-19a-3p	MLEC
			hsa-miR-19a-3p	MSMO1
			hsa-miR-19a-3p	NDFIP2
			hsa-miR-19a-3p	OTUD1
			hsa-miR-19a-3p	PLCL1
			hsa-miR-19a-3p	PPP2R5A
			hsa-miR-19a-3p	VGLL4
			hsa-miR-19a-3p	ZDHHC18
			hsa-miR-19a-3p	ZDHHC7
			hsa-miR-19a-3p	ZNF217
			hsa-miR-19a-3p	BCL3
			hsa-miR-19a-3p	BEND3
			hsa-miR-19a-3p	BTG1
			hsa-miR-19a-3p	CAPRIN2
			hsa-miR-19a-3p	CCM2
			hsa-miR-19a-3p	CHD2
			hsa-miR-19a-3p	FAM102A
			hsa-miR-19a-3p	FAM69A
			hsa-miR-19a-3p	FBXO48
			hsa-miR-19a-3p	GLTP
			hsa-miR-19a-3p	GTF2A1
			hsa-miR-19a-3p	IKZF1
			hsa-miR-19a-3p	LBH
			hsa-miR-19a-3p	LSM12
			hsa-miR-19a-3p	MAPK14
			hsa-miR-19a-3p	NRARP
			hsa-miR-19a-3p	NUDT13
			hsa-miR-19a-3p	PPP6R3
			hsa-miR-19a-3p	PRKX
			hsa-miR-19a-3p	RCOR3
			hsa-miR-19a-3p	RNF111
			hsa-miR-19a-3p	RXRA
			hsa-miR-19a-3p	SERINC3
			hsa-miR-19a-3p	SUZ12
			hsa-miR-19a-3p	TGOLN2
			hsa-miR-19a-3p	WDFY2
			hsa-miR-19a-3p	WEE1
			hsa-miR-19a-3p	WNK1
			hsa-miR-19a-3p	ZNF800
			hsa-miR-19a-3p	ABHD5
			hsa-miR-19a-3p	AMMECR1L
			hsa-miR-19a-3p	ASAP2
			hsa-miR-19a-3p	C11orf30
			hsa-miR-19a-3p	C11orf57
			hsa-miR-19a-3p	C9orf69
			hsa-miR-19a-3p	CCNA2
			hsa-miR-19a-3p	DCAF7
			hsa-miR-19a-3p	DICER1
			hsa-miR-19a-3p	EIF4E3
			hsa-miR-19a-3p	GGA1
			hsa-miR-19a-3p	HNRNPF
			hsa-miR-19a-3p	IMPDH1
			hsa-miR-19a-3p	IREB2
			hsa-miR-19a-3p	KIAA0907
			hsa-miR-19a-3p	MED26
			hsa-miR-19a-3p	MXD1
			hsa-miR-19a-3p	NANP
			hsa-miR-19a-3p	NAPB
			hsa-miR-19a-3p	NKRF
			hsa-miR-19a-3p	OSBPL6
			hsa-miR-19a-3p	PPP1R15B
			hsa-miR-19a-3p	RNF19A
			hsa-miR-19a-3p	SBF2
			hsa-miR-19a-3p	SCML2
			hsa-miR-19a-3p	SGK1
			hsa-miR-19a-3p	SLC25A44
			hsa-miR-19a-3p	SMARCA2
			hsa-miR-19a-3p	SNIP1
			hsa-miR-19a-3p	SPTY2D1
			hsa-miR-19a-3p	TMEM136
			hsa-miR-19a-3p	TNFAIP3
			hsa-miR-19a-3p	VANGL1
			hsa-miR-19a-3p	HEY2
			hsa-miR-19a-3p	C7orf60
			hsa-miR-19a-3p	GIGYF1
			hsa-miR-19a-3p	LPGAT1
			hsa-miR-19a-3p	MAGI2
			hsa-miR-19a-3p	PPP2R4
			hsa-miR-19a-3p	RPS6KA5
			hsa-miR-19a-3p	ABCB7
			hsa-miR-19a-3p	ARID1A
			hsa-miR-19a-3p	ATL2
			hsa-miR-19a-3p	CBFB
			hsa-miR-19a-3p	CCDC6
			hsa-miR-19a-3p	CNOT6
			hsa-miR-19a-3p	CSNK2A1
			hsa-miR-19a-3p	DGKE
			hsa-miR-19a-3p	ELMOD2
			hsa-miR-19a-3p	ELOVL5
			hsa-miR-19a-3p	EPB41L5
			hsa-miR-19a-3p	FAM104A
			hsa-miR-19a-3p	FAM46C
			hsa-miR-19a-3p	FNDC3A
			hsa-miR-19a-3p	GALNT1
			hsa-miR-19a-3p	GDA
			hsa-miR-19a-3p	GLCCI1
			hsa-miR-19a-3p	GPCPD1
			hsa-miR-19a-3p	GRB10
			hsa-miR-19a-3p	GTF2H1
			hsa-miR-19a-3p	HNRNPUL2
			hsa-miR-19a-3p	HSPA4L
			hsa-miR-19a-3p	IGF2R
			hsa-miR-19a-3p	ITSN1
			hsa-miR-19a-3p	KIAA0101
			hsa-miR-19a-3p	KIAA0355
			hsa-miR-19a-3p	KIAA2026
			hsa-miR-19a-3p	KIF3A
			hsa-miR-19a-3p	KLF10
			hsa-miR-19a-3p	KLHL20
			hsa-miR-19a-3p	KLHL28
			hsa-miR-19a-3p	LCLAT1
			hsa-miR-19a-3p	LDLR
			hsa-miR-19a-3p	LIN28B
			hsa-miR-19a-3p	LONRF1
			hsa-miR-19a-3p	MAP3K1
			hsa-miR-19a-3p	MAP3K12
			hsa-miR-19a-3p	MBD6
			hsa-miR-19a-3p	MIB1
			hsa-miR-19a-3p	NRBF2
			hsa-miR-19a-3p	NRBP1
			hsa-miR-19a-3p	ORC2
			hsa-miR-19a-3p	PITX1
			hsa-miR-19a-3p	PON2
			hsa-miR-19a-3p	RAB4A
			hsa-miR-19a-3p	RAP2C
			hsa-miR-19a-3p	RAPGEF2
			hsa-miR-19a-3p	REEP3
			hsa-miR-19a-3p	RHEBL1
			hsa-miR-19a-3p	RHOB
			hsa-miR-19a-3p	SEC22A
			hsa-miR-19a-3p	SIK3
			hsa-miR-19a-3p	SKIL
			hsa-miR-19a-3p	SNX18
			hsa-miR-19a-3p	SNX27
			hsa-miR-19a-3p	SOCS1
			hsa-miR-19a-3p	SOCS3
			hsa-miR-19a-3p	TMEM110
			hsa-miR-19a-3p	TNIP1
			hsa-miR-19a-3p	TNKS
			hsa-miR-19a-3p	TPRG1L
			hsa-miR-19a-3p	TRIM23
			hsa-miR-19a-3p	UBE2D3
			hsa-miR-19a-3p	UBN2
			hsa-miR-19a-3p	VAPA
			hsa-miR-19a-3p	WDR1
			hsa-miR-19a-3p	WDR26
			hsa-miR-19a-3p	WDR44
			hsa-miR-19a-3p	WWP1
			hsa-miR-19a-3p	YTHDC1
			hsa-miR-19a-3p	ZBTB11
			hsa-miR-19a-3p	ZBTB39
			hsa-miR-19a-3p	ZNF711
			hsa-miR-19a-3p	SEC61A2
			hsa-miR-19a-3p	ARFIP1
			hsa-miR-19a-3p	B3GALNT2
			hsa-miR-19a-3p	BPTF
			hsa-miR-19a-3p	CNOT7
			hsa-miR-19a-3p	CPD
			hsa-miR-19a-3p	ETV1
			hsa-miR-19a-3p	GMFB
			hsa-miR-19a-3p	HIF1A
			hsa-miR-19a-3p	MIER1
			hsa-miR-19a-3p	PRR14L
			hsa-miR-19a-3p	RPS24
			hsa-miR-19a-3p	SFMBT1
			hsa-miR-19a-3p	SLC6A8
			hsa-miR-19a-3p	SMARCE1
			hsa-miR-19a-3p	SMURF2
			hsa-miR-19a-3p	TIPARP
			hsa-miR-19a-3p	TMEM167B
			hsa-miR-19a-3p	TNRC6C
			hsa-miR-19a-3p	VPS37B
			hsa-miR-19a-3p	YAF2
			hsa-miR-19a-3p	DBN1
			hsa-miR-19a-3p	HS2ST1
			hsa-miR-19a-3p	KIAA1598
			hsa-miR-19a-3p	MASTL
			hsa-miR-19a-3p	PFKFB3
			hsa-miR-19a-3p	RPRD2
			hsa-miR-19a-3p	WAC
			hsa-miR-19a-3p	CCNT2
			hsa-miR-19a-3p	DNAJB14
			hsa-miR-19a-3p	FLNC
			hsa-miR-19a-3p	HIP1
			hsa-miR-19a-3p	MINK1
			hsa-miR-19a-3p	PLAA
			hsa-miR-19a-3p	TBX18
			hsa-miR-19a-3p	TIA1
			hsa-miR-19a-3p	UBE2D2
			hsa-miR-19a-3p	UBN1
			hsa-miR-19a-3p	ACADSB
			hsa-miR-19a-3p	HCFC2
			hsa-miR-19a-3p	INO80D
			hsa-miR-19a-3p	LMBR1
			hsa-miR-19a-3p	MDM4
			hsa-miR-19a-3p	PHAX
			hsa-miR-19a-3p	SETD9
			hsa-miR-19a-3p	SLC25A12
			hsa-miR-19a-3p	TMEM106B
			hsa-miR-19a-3p	TMEM64
			hsa-miR-19a-3p	UHRF1BP1L
			hsa-miR-19a-3p	CCRN4L
			hsa-miR-19a-3p	ADNP
			hsa-miR-19a-3p	ANKRD12
			hsa-miR-19a-3p	ARIH2
			hsa-miR-19a-3p	ATF2
			hsa-miR-19a-3p	BTBD7
			hsa-miR-19a-3p	CCNL1
			hsa-miR-19a-3p	CDK19
			hsa-miR-19a-3p	DCP2
			hsa-miR-19a-3p	EIF4E
			hsa-miR-19a-3p	EPS15
			hsa-miR-19a-3p	ETV5
			hsa-miR-19a-3p	HIPK2
			hsa-miR-19a-3p	KIAA1468
			hsa-miR-19a-3p	LEMD3
			hsa-miR-19a-3p	LIN9
			hsa-miR-19a-3p	LMLN
			hsa-miR-19a-3p	MECP2
			hsa-miR-19a-3p	MED13
			hsa-miR-19a-3p	MIPOL1
			hsa-miR-19a-3p	MON2
			hsa-miR-19a-3p	MSI2
			hsa-miR-19a-3p	OCRL
			hsa-miR-19a-3p	PKNOX1
			hsa-miR-19a-3p	PNRC1
			hsa-miR-19a-3p	PPIG
			hsa-miR-19a-3p	PPP6R1
			hsa-miR-19a-3p	PPTC7
			hsa-miR-19a-3p	RAB1A
			hsa-miR-19a-3p	UHMK1
			hsa-miR-19a-3p	VCPIP1
			hsa-miR-19a-3p	ZER1
			hsa-miR-19a-3p	ZNF644
			hsa-miR-19a-3p	FAM179B
			hsa-miR-19a-3p	GFPT1
			hsa-miR-19a-3p	GRSF1
			hsa-miR-19a-3p	HNRNPA1
			hsa-miR-19a-3p	IL6ST
			hsa-miR-19a-3p	LNPEP
			hsa-miR-19a-3p	MAPK1
			hsa-miR-19a-3p	PDIK1L
			hsa-miR-19a-3p	SAMD8
			hsa-miR-19a-3p	SAR1A
			hsa-miR-19a-3p	WBP2
			hsa-miR-19a-3p	DDX6
			hsa-miR-19a-3p	HNRNPUL1
			hsa-miR-19a-3p	INO80
			hsa-miR-19a-3p	MARK2
			hsa-miR-19a-3p	MPRIP
			hsa-miR-19a-3p	NBEAL2
			hsa-miR-19a-3p	PLCB1
			hsa-miR-19a-3p	RAB5B
			hsa-miR-19a-3p	ZMAT3
			hsa-miR-19a-3p	FAM73B
			hsa-miR-19a-3p	CAB39
			hsa-miR-19a-3p	CALM1
			hsa-miR-19a-3p	CREBZF
			hsa-miR-19a-3p	CSNK1G1
			hsa-miR-19a-3p	EPC1
			hsa-miR-19a-3p	EPN2
			hsa-miR-19a-3p	HDLBP
			hsa-miR-19a-3p	HNRNPD
			hsa-miR-19a-3p	KPNA6
			hsa-miR-19a-3p	LRRC40
			hsa-miR-19a-3p	MAML1
			hsa-miR-19a-3p	MAPK6
			hsa-miR-19a-3p	MEF2C
			hsa-miR-19a-3p	PGK1
			hsa-miR-19a-3p	RAB2B
			hsa-miR-19a-3p	SMAD5
			hsa-miR-19a-3p	SYNCRIP
			hsa-miR-19a-3p	THRB
			hsa-miR-19a-3p	TM9SF3
			hsa-miR-19a-3p	XYLT1
			hsa-miR-19a-3p	SAMD4A
			hsa-miR-19a-3p	AAK1
			hsa-miR-19a-3p	ARHGAP5
			hsa-miR-19a-3p	ARID4B
			hsa-miR-19a-3p	ARMC8
			hsa-miR-19a-3p	BTAF1
			hsa-miR-19a-3p	CAPRIN1
			hsa-miR-19a-3p	CTDSPL2
			hsa-miR-19a-3p	DCBLD2
			hsa-miR-19a-3p	DNAJB1
			hsa-miR-19a-3p	FASTK
			hsa-miR-19a-3p	IGF1
			hsa-miR-19a-3p	PDE4A
			hsa-miR-19a-3p	POU2F1
			hsa-miR-19a-3p	RRAGC
			hsa-miR-19a-3p	2021-09-07
			hsa-miR-19a-3p	SMARCD2
			hsa-miR-19a-3p	TXLNG
			hsa-miR-19a-3p	ACTN1
			hsa-miR-19a-3p	B4GALT5
			hsa-miR-19a-3p	BCL7A
			hsa-miR-19a-3p	CBFA2T2
			hsa-miR-19a-3p	DHX40
			hsa-miR-19a-3p	GNPTG
			hsa-miR-19a-3p	HMGCS1
			hsa-miR-19a-3p	KPNA4
			hsa-miR-19a-3p	MEF2A
			hsa-miR-19a-3p	MLLT6
			hsa-miR-19a-3p	PPP2R5E
			hsa-miR-19a-3p	SEC63
			hsa-miR-19a-3p	TET3
			hsa-miR-19a-3p	USP37
			hsa-miR-19a-3p	YY1
			hsa-miR-19a-3p	ZRANB2
			hsa-miR-19a-3p	SOX12
			hsa-miR-19a-3p	PIK3R3
			hsa-miR-19a-3p	PTEN
			hsa-miR-19a-3p	RNF11
			hsa-miR-19a-3p	AFF1
			hsa-miR-19a-3p	AIDA
			hsa-miR-19a-3p	ANKRD13C
			hsa-miR-19a-3p	ARFGEF1
			hsa-miR-19a-3p	ARFGEF2
			hsa-miR-19a-3p	ARRDC4
			hsa-miR-19a-3p	ASXL2
			hsa-miR-19a-3p	ATG14
			hsa-miR-19a-3p	ATP11A
			hsa-miR-19a-3p	ATP6V1B2
			hsa-miR-19a-3p	ATRX
			hsa-miR-19a-3p	ATXN7
			hsa-miR-19a-3p	BCL2L11
			hsa-miR-19a-3p	C16orf52
			hsa-miR-19a-3p	C21orf91
			hsa-miR-19a-3p	C5orf24
			hsa-miR-19a-3p	CAND1
			hsa-miR-19a-3p	CEP350
			hsa-miR-19a-3p	CFL2
			hsa-miR-19a-3p	CSMD1
			hsa-miR-19a-3p	DAG1
			hsa-miR-19a-3p	DCAF8
			hsa-miR-19a-3p	DDX3X
			hsa-miR-19a-3p	DENND4C
			hsa-miR-19a-3p	DLG5
			hsa-miR-19a-3p	DNMT3A
			hsa-miR-19a-3p	EFR3A
			hsa-miR-19a-3p	EIF4G2
			hsa-miR-19a-3p	EPC2
			hsa-miR-19a-3p	EPG5
			hsa-miR-19a-3p	EXOC5
			hsa-miR-19a-3p	FAM46A
			hsa-miR-19a-3p	FAM76B
			hsa-miR-19a-3p	FBXO28
			hsa-miR-19a-3p	G3BP2
			hsa-miR-19a-3p	GATAD2B
			hsa-miR-19a-3p	GIT2
			hsa-miR-19a-3p	GOLGA8A
			hsa-miR-19a-3p	GOLGA8B
			hsa-miR-19a-3p	HIPK1
			hsa-miR-19a-3p	HIPK3
			hsa-miR-19a-3p	HNRNPU
			hsa-miR-19a-3p	INSIG1
			hsa-miR-19a-3p	JARID2
			hsa-miR-19a-3p	KDM2A
			hsa-miR-19a-3p	KIF1B
			hsa-miR-19a-3p	KLF6
			hsa-miR-19a-3p	LONRF3
			hsa-miR-19a-3p	MAPK8
			hsa-miR-19a-3p	MBD2
			hsa-miR-19a-3p	MBNL3
			hsa-miR-19a-3p	MIER3
			hsa-miR-19a-3p	MLLT10
			hsa-miR-19a-3p	MTF2
			hsa-miR-19a-3p	MYLIP
			hsa-miR-19a-3p	NACC2
			hsa-miR-19a-3p	NBEAL1
			hsa-miR-19a-3p	NFIA
			hsa-miR-19a-3p	NFIB
			hsa-miR-19a-3p	NLK
			hsa-miR-19a-3p	NPTN
			hsa-miR-19a-3p	NUDCD3
			hsa-miR-19a-3p	PAPD4
			hsa-miR-19a-3p	PDE3B
			hsa-miR-19a-3p	PHTF2
			hsa-miR-19a-3p	PIK3CB
			hsa-miR-19a-3p	PIKFYVE
			hsa-miR-19a-3p	RAB14
			hsa-miR-19a-3p	RAD51D
			hsa-miR-19a-3p	RAP1A
			hsa-miR-19a-3p	RAP1B
			hsa-miR-19a-3p	RBFOX2
			hsa-miR-19a-3p	REST
			hsa-miR-19a-3p	RNF38
			hsa-miR-19a-3p	RNF44
			hsa-miR-19a-3p	SEL1L3
			hsa-miR-19a-3p	SLC9A1
			hsa-miR-19a-3p	SMG1
			hsa-miR-19a-3p	SMURF1
			hsa-miR-19a-3p	SOCS6
			hsa-miR-19a-3p	SPHK2
			hsa-miR-19a-3p	STRN3
			hsa-miR-19a-3p	SUN1
			hsa-miR-19a-3p	TBC1D8
			hsa-miR-19a-3p	TCEB3
			hsa-miR-19a-3p	TGIF1
			hsa-miR-19a-3p	TNRC6B
			hsa-miR-19a-3p	TPCN1
			hsa-miR-19a-3p	TRAK2
			hsa-miR-19a-3p	TRIM33
			hsa-miR-19a-3p	TSC1
			hsa-miR-19a-3p	VPS4B
			hsa-miR-19a-3p	WRNIP1
			hsa-miR-19a-3p	ZEB2
			hsa-miR-19a-3p	ZFP91
			hsa-miR-19a-3p	ZFPM2
			hsa-miR-19a-3p	ZNF654
			hsa-miR-19a-3p	ASB7
			hsa-miR-19a-3p	ABI2
			hsa-miR-19a-3p	ADD3
			hsa-miR-19a-3p	AEBP2
			hsa-miR-19a-3p	AK3
			hsa-miR-19a-3p	ANKIB1
			hsa-miR-19a-3p	APPL1
			hsa-miR-19a-3p	ARHGEF12
			hsa-miR-19a-3p	ARPP19
			hsa-miR-19a-3p	ARRDC3
			hsa-miR-19a-3p	ATG16L1
			hsa-miR-19a-3p	ATXN1L
			hsa-miR-19a-3p	AZIN1
			hsa-miR-19a-3p	BICD1
			hsa-miR-19a-3p	BMP2K
			hsa-miR-19a-3p	BRWD1
			hsa-miR-19a-3p	BRWD3
			hsa-miR-19a-3p	C16orf70
			hsa-miR-19a-3p	C20orf194
			hsa-miR-19a-3p	C5orf30
			hsa-miR-19a-3p	CAMSAP2
			hsa-miR-19a-3p	CCDC144A
			hsa-miR-19a-3p	CCDC88A
			hsa-miR-19a-3p	CCND2
			hsa-miR-19a-3p	CD164
			hsa-miR-19a-3p	CDC42BPA
			hsa-miR-19a-3p	CDC73
			hsa-miR-19a-3p	CDK13
			hsa-miR-19a-3p	CELF1
			hsa-miR-19a-3p	CEP170
			hsa-miR-19a-3p	CLOCK
			hsa-miR-19a-3p	CNOT6L
			hsa-miR-19a-3p	CPEB1
			hsa-miR-19a-3p	CPEB4
			hsa-miR-19a-3p	CYLD
			hsa-miR-19a-3p	DCUN1D1
			hsa-miR-19a-3p	DCUN1D3
			hsa-miR-19a-3p	DDHD1
			hsa-miR-19a-3p	DNAL1
			hsa-miR-19a-3p	DYNC1LI2
			hsa-miR-19a-3p	EEA1
			hsa-miR-19a-3p	ELL2
			hsa-miR-19a-3p	EVI5
			hsa-miR-19a-3p	FAM126B
			hsa-miR-19a-3p	FAM178A
			hsa-miR-19a-3p	FBXW11
			hsa-miR-19a-3p	FEM1C
			hsa-miR-19a-3p	FMR1
			hsa-miR-19a-3p	FNDC3B
			hsa-miR-19a-3p	FOXP1
			hsa-miR-19a-3p	FRS2
			hsa-miR-19a-3p	FXR1
			hsa-miR-19a-3p	GAPVD1
			hsa-miR-19a-3p	GNAQ
			hsa-miR-19a-3p	GRK6
			hsa-miR-19a-3p	HBP1
			hsa-miR-19a-3p	HDAC7
			hsa-miR-19a-3p	HOMER1
			hsa-miR-19a-3p	IGSF3
			hsa-miR-19a-3p	INSIG2
			hsa-miR-19a-3p	KDM6A
			hsa-miR-19a-3p	KLF13
			hsa-miR-19a-3p	KPNA3
			hsa-miR-19a-3p	KRAS
			hsa-miR-19a-3p	LPP
			hsa-miR-19a-3p	LRCH2
			hsa-miR-19a-3p	LUZP1
			hsa-miR-19a-3p	MAP1B
			hsa-miR-19a-3p	MAP2K3
			hsa-miR-19a-3p	MAP3K2
			hsa-miR-19a-3p	MBNL2
[truncated: 163 more rows]
