# Supplementary material for: Exploring cell-specific miRNA regulation with single-cell miRNA-mRNA co-sequencing data
Source: BMC Bioinformatics. 2021 Dec 2;22:578. doi: 10.1186/s12859-021-04498-6 (PMC8641245; doi:10.1186/s12859-021-04498-6)
Supplement: Supplementary file 4 — Additional file 4. Enrichment analysis of the rewired miRNA-mRNA modules associated with miR-17/92 family. [file 12859_2021_4498_MOESM4_ESM.xlsx]

## Sheet: enrichment analysis
Rewired module #2										Rewired module #3										Rewired module #4										Rewired module #5
GO biological processes										GO biological processes										GO biological processes										KEGG Pathways
ID	Description	GeneRatio	BgRatio	pvalue	p.adjust	qvalue	geneID	Count		ID	Description	GeneRatio	BgRatio	pvalue	p.adjust	qvalue	geneID	Count		ID	Description	GeneRatio	BgRatio	pvalue	p.adjust	qvalue	geneID	Count		ID	Description	GeneRatio	BgRatio	pvalue	p.adjust	qvalue	geneID	Count
GO:0060213	positive regulation of nuclear-transcribed mRNA poly(A) tail shortening	3/85	12/18866	1.8857e-05	0.0243637	0.0224973	57690/23112/27327	3		GO:0009896	positive regulation of catabolic process	20/187	454/18866	2.71194e-08	7.55276e-05	6.79413e-05	51099/57690/51322/10018/29116/57154/23112/27327/94241/83737/5045/3949/29883/3091/25976/5209/5728/54467/246175/26137	20		GO:0046854	phosphatidylinositol phosphorylation	11/329	57/18866	3.46548e-09	1.22505e-05	1.11516e-05	9807/200576/285172/5297/8651/9021/8503/23167/5291/23049/5286	11		hsa04371	Apelin signaling pathway	2021-03-05	138/8093	4.7319e-05	0.00511045	0.00323762	595/5567/9759	3
GO:0060211	regulation of nuclear-transcribed mRNA poly(A) tail shortening	3/85	14/18866	3.0997e-05	0.0243637	0.0224973	57690/23112/27327	3		GO:0031331	positive regulation of cellular catabolic process	18/187	390/18866	6.96623e-08	9.70047e-05	8.72612e-05	51099/57690/51322/10018/57154/23112/27327/94241/83737/5045/3949/29883/3091/5209/5728/54467/246175/26137	18		GO:0046834	lipid phosphorylation	11/329	72/18866	4.49726e-08	7.94891e-05	7.23585e-05	9807/200576/285172/5297/8651/9021/8503/23167/5291/23049/5286	11		hsa05203	Viral carcinogenesis	2021-03-05	204/8093	0.000152048	0.00821061	0.00520165	595/5567/9759	3
GO:1900153	positive regulation of nuclear-transcribed mRNA catabolic process, deadenylation-dependent decay	3/85	18/18866	6.8588e-05	0.0299307	0.0276379	57690/23112/27327	3		GO:2000045	regulation of G1/S transition of mitotic cell cycle	11/187	185/18866	2.43502e-06	0.00226051	0.00203345	595/7465/54617/29883/23236/5728/138151/26060/894/246175/123879	11		GO:0031331	positive regulation of cellular catabolic process	23/329	390/18866	4.02815e-07	0.000398832	0.000363055	51099/57690/51322/10018/57154/23112/27327/94241/9528/51441/29110/7133/2185/55737/9686/25897/389421/10425/2926/3184/5291/7248/5286	23		hsa04340	Hedgehog signaling pathway	2021-02-05	56/8093	0.000464064	0.0141909	0.00899036	595/5567	2
GO:0019054	modulation by virus of host cellular process	3/85	19/18866	8.11835e-05	0.0299307	0.0276379	3840/10018/3839	3		GO:0060213	positive regulation of nuclear-transcribed mRNA poly(A) tail shortening	4/187	12/18866	4.34834e-06	0.00302753	0.00272343	57690/23112/27327/29883	4		GO:0009896	positive regulation of catabolic process	25/329	454/18866	4.51295e-07	0.000398832	0.000363055	51099/57690/51322/10018/29116/57154/23112/27327/94241/9528/51441/29110/7133/2185/55737/9686/26088/25897/389421/10425/2926/3184/5291/7248/5286	25		hsa05206	MicroRNAs in cancer	2021-03-05	310/8093	0.00052559	0.0141909	0.00899036	595/9759/659	3
GO:1900151	regulation of nuclear-transcribed mRNA catabolic process, deadenylation-dependent decay	3/85	20/18866	9.51994e-05	0.0299307	0.0276379	57690/23112/27327	3		GO:0000082	G1/S transition of mitotic cell cycle	13/187	287/18866	6.03646e-06	0.00317973	0.00286035	595/7465/54617/29883/1977/23236/57695/5728/138151/26060/894/246175/123879	13		GO:0046488	phosphatidylinositol metabolic process	15/329	185/18866	9.16774e-07	0.000648159	0.000590017	9807/9926/200576/285172/5297/9107/253558/8651/9021/8503/23167/5291/23049/54545/5286	15		hsa01522	Endocrine resistance	2021-02-05	98/8093	0.00141741	0.030616	0.0193961	595/5567	2
GO:0009896	positive regulation of catabolic process	9/85	454/18866	0.000204052	0.0478164	0.0441535	51099/57690/51322/10018/29116/57154/23112/27327/94241	9		GO:1902806	regulation of cell cycle G1/S phase transition	11/187	206/18866	6.85041e-06	0.00317973	0.00286035	595/7465/54617/29883/23236/5728/138151/26060/894/246175/123879	11		GO:0018210	peptidyl-threonine modification	12/329	126/18866	2.13223e-06	0.00120442	0.00109637	65125/7786/5594/200734/29110/2589/8658/28996/2011/801/10114/5599	12		hsa04919	Thyroid hormone signaling pathway	2021-02-05	121/8093	0.00215267	0.0387481	0.024548	595/5567	2
GO:0044068	modulation by symbiont of host cellular process	3/85	26/18866	0.000212923	0.0478164	0.0441535	3840/10018/3839	3		GO:0060211	regulation of nuclear-transcribed mRNA poly(A) tail shortening	4/187	14/18866	8.65766e-06	0.00344451	0.00309853	57690/23112/27327/29883	4		GO:0016236	macroautophagy	19/329	310/18866	2.38498e-06	0.00120442	0.00109637	51322/200576/57154/55054/94241/137886/137492/29110/23673/81671/55737/9373/5861/64121/526/57724/5599/23049/7248	19		hsa04921	Oxytocin signaling pathway	2021-02-05	154/8093	0.00346458	0.0408356	0.0258705	595/5567	2
										GO:0044843	cell cycle G1/S phase transition	13/187	310/18866	1.37766e-05	0.00479597	0.00431424	595/7465/54617/29883/1977/23236/57695/5728/138151/26060/894/246175/123879	13		GO:0018107	peptidyl-threonine phosphorylation	11/329	117/18866	6.43116e-06	0.00284177	0.00258685	65125/7786/5594/200734/29110/8658/28996/2011/801/10114/5599	11		hsa04934	Cushing syndrome	2021-02-05	155/8093	0.00350899	0.0408356	0.0258705	595/5567	2
Reactome Pathways										GO:1900153	positive regulation of nuclear-transcribed mRNA catabolic process, deadenylation-dependent decay	4/187	18/18866	2.56564e-05	0.00741988	0.0066746	57690/23112/27327/29883	4		GO:0072659	protein localization to plasma membrane	17/329	281/18866	9.63914e-06	0.00329249	0.00299714	9693/57154/285172/51762/9528/5872/55690/51201/63971/7871/55737/23499/5525/26088/23167/55704/9341	17		hsa04390	Hippo signaling pathway	2021-02-05	157/8093	0.00359863	0.0408356	0.0258705	595/659	2
ID	Description	GeneRatio	BgRatio	pvalue	p.adjust	qvalue	geneID	Count		GO:0000289	nuclear-transcribed mRNA poly(A) tail shortening	5/187	36/18866	2.66423e-05	0.00741988	0.0066746	57690/23112/27327/29883/246175	5		GO:0048193	Golgi vesicle transport	20/329	374/18866	1.00662e-05	0.00329249	0.00299714	143187/27252/29959/22870/1783/51762/9871/5872/81555/63971/23499/26088/26984/9218/2060/23041/5861/10564/3638/9341	20		hsa04310	Wnt signaling pathway	2021-02-05	166/8093	0.00401541	0.0408356	0.0258705	595/5567	2
R-HSA-8934593	Regulation of RUNX1 Expression and Activity	4/57	17/10704	1.63324e-06	0.000558569	0.000498569	595/57690/23112/27327	4		GO:1900151	regulation of nuclear-transcribed mRNA catabolic process, deadenylation-dependent decay	4/187	20/18866	3.99971e-05	0.0101265	0.0091094	57690/23112/27327/29883	4		GO:0006650	glycerophospholipid metabolic process	19/329	343/18866	1.02454e-05	0.00329249	0.00299714	9807/51099/9926/200576/285172/10062/5297/9107/55326/55500/253558/8651/9021/8503/23167/5291/23049/54545/5286	19		hsa04530	Tight junction	2021-02-05	169/8093	0.00415919	0.0408356	0.0258705	595/5567	2
R-HSA-2559585	Oncogene Induced Senescence	4/57	33/10704	2.63555e-05	0.00450678	0.00402267	57690/5594/23112/27327	4		GO:0006417	regulation of translation	15/187	450/18866	4.43785e-05	0.0102995	0.00926498	57690/5594/10492/1982/23112/8087/27327/65981/84919/29883/1977/127933/4076/246175/9444	15		GO:0046794	transport of virus	8/329	64/18866	1.4871e-05	0.00438076	0.00398779	200576/3839/53371/137492/9397/2060/23633/79023	8		hsa05034	Alcoholism	2021-02-05	187/8093	0.0050724	0.0456516	0.0289216	5567/9759	2
R-HSA-8853884	Transcriptional Regulation by VENTX	4/57	39/10704	5.1732e-05	0.00589745	0.00526396	595/57690/23112/27327	4		GO:0017148	negative regulation of translation	10/187	220/18866	7.10487e-05	0.0152208	0.013692	57690/10492/23112/8087/27327/65981/29883/1977/4076/246175	10		GO:0006644	phospholipid metabolic process	22/329	455/18866	1.76236e-05	0.00441237	0.00401656	9807/51099/9926/200576/285172/10062/5297/9107/2185/55326/55500/253558/8651/9021/9373/3157/8503/23167/5291/23049/54545/5286	22		hsa05205	Proteoglycans in cancer	2021-02-05	205/8093	0.00607137	0.049143	0.0311335	595/5567	2
R-HSA-6807070	PTEN Regulation	6/57	140/10704	9.43086e-05	0.00743426	0.00663569	6045/57690/5594/57459/23112/27327	6		GO:2000644	regulation of receptor catabolic process	3/187	10/18866	0.000109256	0.0210148	0.018904	29116/83737/5045	3		GO:0044766	multi-organism transport	8/329	66/18866	1.87229e-05	0.00441237	0.00401656	200576/3839/53371/137492/9397/2060/23633/79023	8		hsa05207	Chemical carcinogenesis - receptor activation	2021-02-05	212/8093	0.00648276	0.049143	0.0311335	595/5567	2
R-HSA-9024446	NR1H2 and NR1H3-mediated signaling	4/57	47/10704	0.000108688	0.00743426	0.00663569	57690/29116/23112/27327	4		GO:0046486	glycerolipid metabolic process	14/187	434/18866	0.000113186	0.0210148	0.018904	9807/51099/9926/200576/285172/2182/3949/4204/4952/23236/5728/22863/9306/80821	14		GO:1902579	multi-organism localization	8/329	66/18866	1.87229e-05	0.00441237	0.00401656	200576/3839/53371/137492/9397/2060/23633/79023	8		hsa05166	Human T-cell leukemia virus 1 infection	2021-02-05	222/8093	0.00709249	0.049143	0.0311335	595/5567	2
R-HSA-2559580	Oxidative Stress Induced Senescence	5/57	125/10704	0.0005164	0.0294348	0.026273	6045/57690/5594/23112/27327	5		GO:0061014	positive regulation of mRNA catabolic process	5/187	50/18866	0.000133841	0.0222798	0.020042	57690/23112/27327/29883/246175	5		GO:0030258	lipid modification	16/329	271/18866	2.37548e-05	0.00524832	0.00477753	79602/9807/200576/285172/5825/5297/9107/1432/8651/9021/8503/23167/5291/23049/54545/5286	16		hsa05163	Human cytomegalovirus infection	2021-02-05	225/8093	0.00728044	0.049143	0.0311335	595/5567	2
R-HSA-9022692	Regulation of MECP2 expression and activity	3/57	33/10704	0.000697445	0.0340752	0.0304149	57690/23112/27327	3		GO:0034249	negative regulation of cellular amide metabolic process	10/187	238/18866	0.000135999	0.0222798	0.020042	57690/10492/23112/8087/27327/65981/29883/1977/4076/246175	10		GO:0046486	glycerolipid metabolic process	21/329	434/18866	2.70879e-05	0.00563269	0.00512741	9807/51099/9926/200576/285172/10062/5297/9107/55326/55500/253558/8651/9021/8503/23167/3638/5291/23049/51141/54545/5286	21
R-HSA-9029569	NR1H3 & NR1H2 regulate gene expression linked to cholesterol transport and efflux	3/57	37/10704	0.00097838	0.0418257	0.0373329	57690/23112/27327	3		GO:0000186	activation of MAPKK activity	5/187	52/18866	0.000161569	0.0227547	0.0204692	7786/5594/4214/10818/10746	5		GO:1990778	protein localization to cell periphery	18/329	340/18866	3.19382e-05	0.00627231	0.00570965	9693/57154/285172/51762/9528/5872/55690/51201/6249/63971/7871/55737/23499/5525/26088/23167/55704/9341	18		Reactome Pathways
										GO:0006650	glycerophospholipid metabolic process	12/187	343/18866	0.000167018	0.0227547	0.0204692	9807/51099/9926/200576/285172/3949/4204/4952/23236/5728/9306/80821	12		GO:0043666	regulation of phosphoprotein phosphatase activity	10/329	117/18866	3.88966e-05	0.00723682	0.00658764	9701/84930/22870/5525/801/5529/7248/10776/4249/4659	10		ID	Description	GeneRatio	BgRatio	pvalue	p.adjust	qvalue	geneID	Count
Hallmark										GO:0045787	positive regulation of cell cycle	13/187	396/18866	0.000167852	0.0227547	0.0204692	595/54617/10018/29127/29883/905/1977/4204/23236/894/246175/55023/6733	13		GO:0010506	regulation of autophagy	18/329	347/18866	4.16811e-05	0.00736714	0.00670628	51322/10018/1982/200576/57154/94241/9528/5660/23032/29110/55737/64121/526/5599/5291/23049/7248/5286	18		R-HSA-70171	Glycolysis	2021-02-06	71/10704	0.000639615	0.0423787	0.0155518	5567/283209	2
ID	Description	GeneRatio	BgRatio	pvalue	p.adjust	qvalue	geneID	Count		GO:1903311	regulation of mRNA metabolic process	12/187	344/18866	0.00017158	0.0227547	0.0204692	57690/10492/10922/55796/23112/8087/27327/29883/5978/246175/9444/6733	12		GO:0046323	glucose import	8/329	75/18866	4.8011e-05	0.00808185	0.00735688	79602/8682/6513/1432/2887/4205/7248/10776	8		R-HSA-70326	Glucose metabolism	2021-02-06	91/10704	0.00104876	0.0423787	0.0155518	5567/283209	2
HALLMARK_TGF_BETA_SIGNALING	HALLMARK_TGF_BETA_SIGNALING	2021-04-24	54/4383	0.000182208	0.00546625	0.00537035	PPM1A/KLF10/ARID4B/SMURF1	4		GO:0006644	phospholipid metabolic process	14/187	455/18866	0.000184904	0.0234072	0.0210561	9807/51099/9926/200576/285172/3949/4204/4952/142891/23236/5728/22863/9306/80821	14		GO:0010921	regulation of phosphatase activity	12/329	175/18866	5.99822e-05	0.00963805	0.00877347	9701/65125/84930/22870/5525/801/4208/5529/7248/10776/4249/4659	12		R-HSA-8878159	Transcriptional regulation by RUNX3	2021-02-06	96/10704	0.00116639	0.0423787	0.0155518	595/9759	2
										GO:2000134	negative regulation of G1/S transition of mitotic cell cycle	7/187	126/18866	0.00026291	0.0308418	0.0277439	595/7465/29883/5728/138151/246175/123879	7		GO:0010827	regulation of glucose transmembrane transport	8/329	79/18866	6.9898e-05	0.010743	0.00977933	79602/7525/8682/6513/1432/2887/4205/10776	8
										GO:0030278	regulation of ossification	9/187	212/18866	0.00027249	0.0308418	0.0277439	169200/3572/5594/57154/3091/4090/5978/55589/1901	9		GO:0036092	phosphatidylinositol-3-phosphate biosynthetic process	4/329	14/18866	7.9169e-05	0.0116609	0.0106149	200576/8503/5291/5286	4
										GO:0018105	peptidyl-serine phosphorylation	11/187	310/18866	0.000276857	0.0308418	0.0277439	11329/65125/7786/84930/5594/65981/9252/127933/53944/5728/6733	11		GO:0006892	post-Golgi vesicle-mediated transport	9/329	104/18866	8.59294e-05	0.0121504	0.0110605	143187/27252/63971/23499/26088/2060/23041/10564/9341	9
										GO:1902807	negative regulation of cell cycle G1/S phase transition	7/187	132/18866	0.000349182	0.0374028	0.0336459	595/7465/29883/5728/138151/246175/123879	7		GO:1904659	glucose transmembrane transport	9/329	110/18866	0.00013257	0.0180244	0.0164075	79602/7525/8682/6513/1432/2887/4205/7248/10776	9
										GO:0032801	receptor catabolic process	4/187	35/18866	0.00038487	0.0396986	0.0357111	29116/57154/83737/5045	4		GO:0035304	regulation of protein dephosphorylation	10/329	139/18866	0.000165858	0.0216878	0.0197423	9701/84930/22870/5525/801/5529/7248/10776/4249/4659	10
										GO:0018209	peptidyl-serine modification	11/187	333/18866	0.000506364	0.0491325	0.0441974	11329/65125/7786/84930/5594/65981/9252/127933/53944/5728/6733	11		GO:0008645	hexose transmembrane transport	9/329	114/18866	0.000174154	0.0216878	0.0197423	79602/7525/8682/6513/1432/2887/4205/7248/10776	9
										GO:0046488	phosphatidylinositol metabolic process	8/187	185/18866	0.0005271	0.0491325	0.0441974	9807/9926/200576/285172/4952/23236/5728/9306	8		GO:0031952	regulation of protein autophosphorylation	6/329	48/18866	0.00017792	0.0216878	0.0197423	5525/801/5529/1654/92597/5912	6
										GO:0007223	Wnt signaling pathway, calcium modulating pathway	4/187	38/18866	0.000530154	0.0491325	0.0441974	57690/23112/27327/23236	4		GO:0015749	monosaccharide transmembrane transport	9/329	116/18866	0.000198709	0.0234146	0.0213142	79602/7525/8682/6513/1432/2887/4205/7248/10776	9
										GO:1901990	regulation of mitotic cell cycle phase transition	13/187	448/18866	0.000546896	0.0491325	0.0441974	595/7465/54617/29883/4204/23236/5728/138151/26060/894/246175/123879/57551	13		GO:0034219	carbohydrate transmembrane transport	9/329	118/18866	0.000226078	0.0257802	0.0234676	79602/7525/8682/6513/1432/2887/4205/7248/10776	9
																				GO:0018209	peptidyl-serine modification	16/329	333/18866	0.000264904	0.0292636	0.0266386	11329/65125/7786/84930/5594/29110/5334/1432/6446/2589/8658/28996/2011/10114/5599/23049	16
										KEGG Pathways										GO:0000045	autophagosome assembly	8/329	96/18866	0.000275095	0.0294685	0.0268251	200576/57154/55054/94241/137886/23673/81671/5861	8
										ID	Description	GeneRatio	BgRatio	pvalue	p.adjust	qvalue	geneID	Count		GO:0035303	regulation of dephosphorylation	12/329	209/18866	0.000318331	0.0330971	0.0301281	9701/65125/84930/22870/5525/801/4208/5529/7248/10776/4249/4659	12
										hsa04340	Hedgehog signaling pathway	5/75	56/8093	0.000157888	0.0303145	0.0252621	595/57154/53944/894/23291	5		GO:0016050	vesicle organization	16/329	340/18866	0.000333791	0.0333401	0.0303493	143187/22870/200576/51762/9871/5872/137492/51201/63971/23673/9218/2060/5861/10564/3638/9341	16
																				GO:1905037	autophagosome organization	8/329	99/18866	0.000339531	0.0333401	0.0303493	200576/57154/55054/94241/137886/23673/81671/5861	8
										Reactome Pathways										GO:0006607	NLS-bearing protein import into nucleus	4/329	20/18866	0.000352774	0.033618	0.0306023	3840/3839/53371/23633	4
										ID	Description	GeneRatio	BgRatio	pvalue	p.adjust	qvalue	geneID	Count		GO:0042304	regulation of fatty acid biosynthetic process	6/329	55/18866	0.000379484	0.033618	0.0306023	79602/9926/10062/58526/3638/51141	6
										R-HSA-8934593	Regulation of RUNX1 Expression and Activity	5/121	17/10704	9.43092e-07	0.000508326	0.000445735	595/57690/23112/27327/894	5		GO:1903311	regulation of mRNA metabolic process	16/329	344/18866	0.000379711	0.033618	0.0306023	57690/10492/10922/55796/23112/8087/27327/51441/1432/91746/7072/167227/3184/10150/6431/4154	16
										R-HSA-9006936	Signaling by TGFB family members	7/121	102/10704	0.000150665	0.0245294	0.021509	25805/5494/57154/5045/9372/905/4090	7		GO:0018105	peptidyl-serine phosphorylation	15/329	310/18866	0.000380402	0.033618	0.0306023	11329/65125/7786/84930/5594/29110/5334/1432/6446/8658/28996/2011/10114/5599/23049	15
										R-HSA-170834	Signaling by TGF-beta Receptor Complex	6/121	73/10704	0.000169099	0.0245294	0.021509	25805/5494/57154/5045/9372/905	6		GO:0043484	regulation of RNA splicing	10/329	156/18866	0.000420814	0.0362824	0.0330277	10922/55796/8087/7009/91746/7072/2926/10150/6431/4154	10
										R-HSA-6807070	PTEN Regulation	8/121	140/10704	0.000182036	0.0245294	0.021509	6045/57690/5594/57459/23112/27327/5728/5978	8		GO:0000041	transition metal ion transport	9/329	129/18866	0.000438608	0.0369162	0.0336046	55652/392/148867/1318/27032/93380/3658/22/526	9
										R-HSA-2173789	TGF-beta receptor signaling activates SMADs	4/121	32/10704	0.000437384	0.0379915	0.0333135	25805/57154/5045/9372	4		GO:0075733	intracellular transport of virus	6/329	57/18866	0.000461376	0.0379294	0.034527	3839/53371/137492/9397/23633/79023	6
										R-HSA-2559585	Oncogene Induced Senescence	4/121	33/10704	0.000493396	0.0379915	0.0333135	57690/5594/23112/27327	4		GO:0044003	modulation by symbiont of host process	5/329	38/18866	0.000489592	0.0385633	0.035104	3840/10018/3839/10318/28996	5
										R-HSA-9022692	Regulation of MECP2 expression and activity	4/121	33/10704	0.000493396	0.0379915	0.0333135	57690/23112/27327/4204	4		GO:0010508	positive regulation of autophagy	9/329	131/18866	0.000490905	0.0385633	0.035104	51322/10018/57154/94241/9528/29110/5291/7248/5286	9
										R-HSA-8986944	Transcriptional Regulation by MECP2	5/121	62/10704	0.000657292	0.044285	0.0388321	57690/23112/27327/4204/5728	5		GO:0006470	protein dephosphorylation	15/329	323/18866	0.000583496	0.0446346	0.0406307	9701/5494/84930/22870/55631/9107/55313/5525/801/5529/7248/10776/4249/4659/7803	15
										R-HSA-1257604	PIP3 activates AKT signaling	10/121	264/10704	0.000802811	0.0480795	0.0421593	6045/57690/5594/57459/23112/27327/2065/5728/5978/10818	10		GO:0016570	histone modification	19/329	468/18866	0.000604152	0.0446346	0.0406307	6045/7786/51322/51742/4302/200424/22992/23309/7319/55758/23512/7552/23558/80314/546/5599/22823/51564/84333	19
																				GO:0061951	establishment of protein localization to plasma membrane	6/329	60/18866	0.000609309	0.0446346	0.0406307	51201/63971/55737/23499/26088/9341	6
										Hallmark										GO:0034063	stress granule assembly	4/329	23/18866	0.000618698	0.0446346	0.0406307	9898/1656/1654/9908	4
										ID	Description	GeneRatio	BgRatio	pvalue	p.adjust	qvalue	geneID	Count		GO:0016482	cytosolic transport	10/329	165/18866	0.000653448	0.0461639	0.0420228	143187/27252/5594/200576/55737/26088/2060/23041/7813/9341	10
										HALLMARK_TGF_BETA_SIGNALING	HALLMARK_TGF_BETA_SIGNALING	5/54	54/4383	0.0004703	0.0197526	0.0173268	PPM1A/KLF10/ARID4B/SMURF1/FURIN	5		GO:0046324	regulation of glucose import	6/329	61/18866	0.000666014	0.0461639	0.0420228	79602/8682/1432/2887/4205/10776	6
																				GO:0070317	negative regulation of G0 to G1 transition	5/329	41/18866	0.000700422	0.0476152	0.0433439	6045/5932/23512/80314/7029	5
																				KEGG Pathways
																				ID	Description	GeneRatio	BgRatio	pvalue	p.adjust	qvalue	geneID	Count
																				hsa04917	Prolactin signaling pathway	9/145	70/8093	3.80934e-06	0.000857102	0.000561377	595/5594/1432/8651/9021/8503/5599/5291/3845	9
																				hsa04140	Autophagy - animal	12/145	141/8093	7.62717e-06	0.000858057	0.000562002	5594/55054/29110/81671/29982/5861/64121/8503/5599/5291/7248/3845	12
																				hsa04218	Cellular senescence	11/145	156/8093	0.000105339	0.00617084	0.00404172	595/5594/293/1432/28996/801/8503/10114/5291/7248/3845	11
																				hsa04068	FoxO signaling pathway	10/145	131/8093	0.000113407	0.00617084	0.00404172	595/5594/10018/1432/6446/8503/5599/5291/9456/3845	10
																				hsa04930	Type II diabetes mellitus	6/145	46/8093	0.000154776	0.00617084	0.00404172	5594/8651/9021/8503/5599/5291	6
																				hsa04910	Insulin signaling pathway	10/145	137/8093	0.000164556	0.00617084	0.00404172	5594/5576/8651/9021/801/8503/5599/5291/7248/3845	10
																				hsa04070	Phosphatidylinositol signaling system	8/145	97/8093	0.000329661	0.0105962	0.00694023	9807/200576/5297/9107/801/8503/5291/5286	8
																				hsa05170	Human immunodeficiency virus 1 infection	12/145	212/8093	0.00040444	0.0106472	0.0069736	7465/5594/8065/29110/7133/2185/1432/801/8503/5599/5291/3845	12
																				hsa04150	mTOR signaling pathway	10/145	155/8093	0.000447522	0.0106472	0.0069736	5594/6249/6446/2887/64121/8503/526/5291/7248/3845	10
																				hsa04960	Aldosterone-regulated sodium reabsorption	5/145	37/8093	0.000473209	0.0106472	0.0069736	5594/6446/8503/5291/3845	5
																				hsa04625	C-type lectin receptor signaling pathway	8/145	104/8093	0.000528893	0.0108183	0.00708564	5594/1432/801/8503/5599/5291/23365/3845	8
																				hsa05135	Yersinia infection	9/145	137/8093	0.000759827	0.0142468	0.00933121	5594/9815/29110/2185/1432/8503/5599/5291/23365	9
																				hsa05210	Colorectal cancer	7/145	86/8093	0.000845603	0.0146354	0.00958578	595/5594/10018/8503/5599/5291/3845	7
																				hsa04071	Sphingolipid signaling pathway	8/145	119/8093	0.00128586	0.0169543	0.0111046	5594/5525/1432/5529/8503/5599/5291/3845	8
																				hsa04722	Neurotrophin signaling pathway	8/145	119/8093	0.00128586	0.0169543	0.0111046	5594/1432/801/8503/5599/5291/5908/3845	8
																				hsa04935	Growth hormone synthesis, secretion and action	8/145	119/8093	0.00128586	0.0169543	0.0111046	5594/1432/8651/9021/8503/5599/5291/3845	8
																				hsa04664	Fc epsilon RI signaling pathway	6/145	68/8093	0.00130977	0.0169543	0.0111046	5594/1432/8503/5599/5291/3845	6
																				hsa05211	Renal cell carcinoma	6/145	69/8093	0.00141368	0.0169543	0.0111046	5594/6513/8503/5291/5908/3845	6
																				hsa04919	Thyroid hormone signaling pathway	8/145	121/8093	0.0014317	0.0169543	0.0111046	595/5594/7068/6513/23389/8503/5291/3845	8
																				hsa05131	Shigellosis	12/145	247/8093	0.00155091	0.0174477	0.0114277	5594/55054/29110/1432/10318/7323/7322/64121/87/8503/5599/5291	12
																				hsa01522	Endocrine resistance	7/145	98/8093	0.00182215	0.019523	0.012787	595/5594/1432/8503/5599/5291/3845	7
																				hsa04933	AGE-RAGE signaling pathway in diabetic complications	7/145	100/8093	0.00204683	0.02068	0.0135448	595/5594/1432/8503/5599/5291/3845	7
																				hsa05214	Glioma	6/145	75/8093	0.00217531	0.02068	0.0135448	595/5594/801/8503/5291/3845	6
																				hsa05163	Human cytomegalovirus infection	11/145	225/8093	0.00231188	0.02068	0.0135448	595/5594/29110/2185/1432/801/8503/5291/7248/23365/3845	11
																				hsa05212	Pancreatic cancer	6/145	76/8093	0.00232755	0.02068	0.0135448	595/5594/8503/5599/5291/3845	6
																				hsa05161	Hepatitis B	9/145	162/8093	0.00245664	0.02068	0.0135448	5594/29110/2185/1432/8503/1654/5599/5291/3845	9
																				hsa05167	Kaposi sarcoma-associated herpesvirus infection	10/145	194/8093	0.0024816	0.02068	0.0135448	595/3572/5594/29110/1432/801/8503/5599/5291/3845	10
																				hsa04931	Insulin resistance	7/145	108/8093	0.00316731	0.0254516	0.0166701	10062/6513/9021/2673/8503/5599/5291	7
																				hsa05213	Endometrial cancer	5/145	58/8093	0.00368254	0.0281278	0.0184229	595/5594/8503/5291/3845	5
																				hsa04668	TNF signaling pathway	7/145	112/8093	0.00387901	0.0281278	0.0184229	5594/7133/1432/9021/8503/5599/5291	7
																				hsa04370	VEGF signaling pathway	5/145	59/8093	0.00396656	0.0281278	0.0184229	5594/1432/8503/5291/3845	5
																				hsa04550	Signaling pathways regulating pluripotency of stem cells	8/145	143/8093	0.00406892	0.0281278	0.0184229	3572/5594/1432/8503/5291/3845/5080/84333	8
																				hsa05216	Thyroid cancer	4/145	37/8093	0.00412541	0.0281278	0.0184229	595/5594/8030/3845	4
																				hsa05417	Lipid and atherosclerosis	10/145	215/8093	0.00516666	0.0341911	0.0223942	5594/29110/1432/801/5451/8503/5599/5291/5908/3845	10
																				hsa04152	AMPK signaling pathway	7/145	120/8093	0.00566023	0.035552	0.0232855	79602/595/5525/5529/8503/5291/7248	7
																				hsa04810	Regulation of actin cytoskeleton	10/145	218/8093	0.00568831	0.035552	0.0232855	5594/200576/87/8503/5291/10152/23365/3845/10787/4659	10
																				hsa04912	GnRH signaling pathway	6/145	93/8093	0.00633644	0.0384097	0.0251572	5594/2185/1432/801/5599/3845	6
																				hsa04932	Non-alcoholic fatty liver disease	8/145	155/8093	0.00658517	0.0384097	0.0251572	79602/10018/10062/1432/9021/8503/5599/5291	8
																				hsa04611	Platelet activation	7/145	124/8093	0.00675244	0.0384097	0.0251572	5594/1432/8503/5291/5908/23365/4659	7
																				hsa05221	Acute myeloid leukemia	5/145	67/8093	0.00682839	0.0384097	0.0251572	595/5594/8503/5291/3845	5
																				hsa05160	Hepatitis C	8/145	157/8093	0.00709924	0.0389592	0.0255172	595/5594/10062/29110/9021/8503/5291/3845	8
																				hsa04920	Adipocytokine signaling pathway	5/145	69/8093	0.00772362	0.0410026	0.0268555	79602/6513/7133/9021/5599	5
																				hsa04380	Osteoclast differentiation	7/145	128/8093	0.0079944	0.0410026	0.0268555	5594/1432/8651/9021/8503/5599/5291	7
																				hsa05231	Choline metabolism in cancer	6/145	98/8093	0.00813808	0.0410026	0.0268555	5594/8503/5599/5291/7248/3845	6
																				hsa05230	Central carbon metabolism in cancer	5/145	70/8093	0.00820053	0.0410026	0.0268555	5594/6513/8503/5291/3845	5
																				hsa05218	Melanoma	5/145	72/8093	0.00921498	0.0441143	0.0288936	595/5594/8503/5291/3845	5
																				hsa05223	Non-small cell lung cancer	5/145	72/8093	0.00921498	0.0441143	0.0288936	595/5594/8503/5291/3845	5
																				hsa00562	Inositol phosphate metabolism	5/145	73/8093	0.00975333	0.0451124	0.0295473	200576/5297/9107/5291/5286	5
																				hsa04914	Progesterone-mediated oocyte maturation	6/145	102/8093	0.00982448	0.0451124	0.0295473	5594/1432/8503/5599/5291/3845	6
																				hsa04620	Toll-like receptor signaling pathway	6/145	104/8093	0.0107551	0.0472118	0.0309223	5594/29110/1432/8503/5599/5291	6
																				hsa04660	T cell receptor signaling pathway	6/145	104/8093	0.0107551	0.0472118	0.0309223	5594/1432/8503/5599/5291/3845	6
																				hsa05203	Viral carcinogenesis	9/145	204/8093	0.0109112	0.0472118	0.0309223	595/3572/5594/87/8503/1654/5291/51564/3845	9
																				hsa05220	Chronic myeloid leukemia	5/145	76/8093	0.0114975	0.0488101	0.0319692	595/5594/8503/5291/3845	5
																				hsa05164	Influenza A	8/145	172/8093	0.0119779	0.0499081	0.0326883	5594/293/29110/9021/11100/23633/8503/5291	8
																				Reactome Pathways
																				ID	Description	GeneRatio	BgRatio	pvalue	p.adjust	qvalue	geneID	Count
																				R-HSA-8934593	Regulation of RUNX1 Expression and Activity	5/216	17/10704	1.62211e-05	0.0136744	0.0113718	595/57690/23112/27327/865	5
																				R-HSA-2559585	Oncogene Induced Senescence	6/216	33/10704	4.42362e-05	0.0186455	0.0155059	57690/5594/23112/27327/4194/7029	6
																				R-HSA-2559580	Oxidative Stress Induced Senescence	10/216	125/10704	0.00021363	0.0357156	0.0297017	6045/57690/5594/23112/27327/1432/23512/4194/5599/7029	10
																				R-HSA-8986944	Transcriptional Regulation by MECP2	7/216	62/10704	0.000237034	0.0357156	0.0297017	57690/23112/27327/6446/28996/801/4208	7
																				R-HSA-1483255	PI Metabolism	8/216	84/10704	0.000282296	0.0357156	0.0297017	200576/5297/9107/81846/8503/5291/54545/5286	8
																				R-HSA-6802957	Oncogenic MAPK signaling	8/216	84/10704	0.000282296	0.0357156	0.0297017	5594/10018/8087/200734/1185/801/5908/3845	8
																				R-HSA-450282	MAPK targets/ Nuclear events mediated by MAP kinases	5/216	31/10704	0.000353814	0.0357156	0.0297017	5594/1432/4208/4205/5599	5
																				R-HSA-6802952	Signaling by BRAF and RAF fusions	7/216	67/10704	0.000384947	0.0357156	0.0297017	5594/10018/8087/1185/801/5908/3845	7
																				R-HSA-9006925	Intracellular signaling by second messengers	16/216	306/10704	0.000470289	0.0357156	0.0297017	6045/57690/5594/57459/23112/27327/5576/5525/23512/8658/801/64121/5529/8503/5291/51564	16
																				R-HSA-9022692	Regulation of MECP2 expression and activity	5/216	33/10704	0.000478283	0.0357156	0.0297017	57690/23112/27327/28996/801	5
																				R-HSA-6807070	PTEN Regulation	10/216	140/10704	0.000531694	0.0357156	0.0297017	6045/57690/5594/57459/23112/27327/23512/8658/64121/51564	10
																				R-HSA-168164	Toll Like Receptor 3 (TLR3) Cascade	8/216	94/10704	0.000606901	0.0357156	0.0297017	5594/29110/1432/7323/7322/4208/4205/5599	8
																				R-HSA-8953750	Transcriptional Regulation by E2F6	5/216	35/10704	0.000633132	0.0357156	0.0297017	6045/5932/23512/80314/7029	5
																				R-HSA-170834	Signaling by TGF-beta Receptor Complex	7/216	73/10704	0.000651287	0.0357156	0.0297017	25805/5494/57154/7323/7050/51592/7029	7
																				R-HSA-166166	MyD88-independent TLR4 cascade	8/216	99/10704	0.000856596	0.0357156	0.0297017	5594/29110/1432/7323/7322/4208/4205/5599	8
																				R-HSA-4420097	VEGFA-VEGFR2 Pathway	8/216	99/10704	0.000856596	0.0357156	0.0297017	2185/1432/801/5291/10152/3845/10787/5921	8
																				R-HSA-937061	TRIF(TICAM1)-mediated TLR4 signaling	8/216	99/10704	0.000856596	0.0357156	0.0297017	5594/29110/1432/7323/7322/4208/4205/5599	8
																				R-HSA-450341	Activation of the AP-1 family of transcription factors	3/216	10/10704	0.00087574	0.0357156	0.0297017	5594/1432/5599	3
																				R-HSA-198753	ERK/MAPK targets	4/216	22/10704	0.000886561	0.0357156	0.0297017	5594/1432/4208/4205	4
																				R-HSA-5683057	MAPK family signaling cascades	16/216	325/10704	0.000900787	0.0357156	0.0297017	9693/57690/3572/5594/23112/27327/200734/8682/5525/801/5597/5529/5291/5908/3845/5921	16
																				R-HSA-1257604	PIP3 activates AKT signaling	14/216	264/10704	0.000924585	0.0357156	0.0297017	6045/57690/5594/57459/23112/27327/5525/23512/8658/64121/5529/8503/5291/51564	14
																				R-HSA-8939243	RUNX1 interacts with co-factors whose precise effect on RUNX1 targets is not known	5/216	38/10704	0.00093208	0.0357156	0.0297017	6045/6595/865/28996/84333	5
																				R-HSA-2173795	Downregulation of SMAD2/3:SMAD4 transcriptional activity	4/216	23/10704	0.00105638	0.0387187	0.0321991	5494/7323/7050/51592	4
																				R-HSA-166016	Toll Like Receptor 4 (TLR4) Cascade	9/216	129/10704	0.00118722	0.0412373	0.0342936	5594/29110/1432/8651/7323/7322/4208/4205/5599	9
																				R-HSA-1483257	Phospholipid metabolism	12/216	212/10704	0.00122293	0.0412373	0.0342936	9926/200576/5297/9107/55326/55500/81846/253558/8503/5291/54545/5286	12
																				R-HSA-8943724	Regulation of PTEN gene transcription	6/216	61/10704	0.00138708	0.0449735	0.0374007	6045/5594/57459/23512/64121/51564	6
																				R-HSA-194138	Signaling by VEGF	8/216	108/10704	0.00150945	0.0471283	0.0391927	2185/1432/801/5291/10152/3845/10787/5921	8
																				R-HSA-1433557	Signaling by SCF-KIT	5/216	43/10704	0.00164742	0.0495992	0.0412475	7525/2887/8651/8503/3845	5
																				Hallmark
																				ID	Description	GeneRatio	BgRatio	pvalue	p.adjust	qvalue	geneID	Count
																				HALLMARK_TGF_BETA_SIGNALING	HALLMARK_TGF_BETA_SIGNALING	8/117	54/4383	7.56286e-05	0.00340329	0.00302514	PPM1A/KLF10/ARID4B/SMURF1/UBE2D3/HIPK2/TGIF1/TRIM33	8
																				HALLMARK_ANDROGEN_RESPONSE	HALLMARK_ANDROGEN_RESPONSE	9/117	100/4383	0.00125201	0.0281701	0.0250401	CCND1/SEC24D/PTK2B/SGK1/VAPA/ACTN1/HMGCS1/INSIG1/ELL2	9
																				Cell Marker
																				ID	Description	GeneRatio	BgRatio	pvalue	p.adjust	qvalue	geneID	Count
																				Undefined, Hepatocellular Cancer, Cancer stem cell	Undefined, Hepatocellular Cancer, Cancer stem cell	2021-02-07	11/1593	0.000893817	0.00703076	NA	LIN28B/SOX12	2
																				Esophagus, Esophageal Adenocarcinoma, Cancer cell	Esophagus, Esophageal Adenocarcinoma, Cancer cell	2021-01-07	1/1593	0.00439422	0.00703076	NA	TGM2	1
																				Kidney, Lymphoma, EBV+ B lymphoma cell	Kidney, Lymphoma, EBV+ B lymphoma cell	2021-01-07	1/1593	0.00439422	0.00703076	NA	B4GALT5	1
																				Liver, Lymphoma, EBV+ B lymphoma cell	Liver, Lymphoma, EBV+ B lymphoma cell	2021-01-07	1/1593	0.00439422	0.00703076	NA	B4GALT5	1
																				Lymph, Lymphoma, EBV+ B lymphoma cell	Lymph, Lymphoma, EBV+ B lymphoma cell	2021-01-07	1/1593	0.00439422	0.00703076	NA	B4GALT5	1
																				Kidney, Renal Cell Carcinoma, Cancer cell	Kidney, Renal Cell Carcinoma, Cancer cell	2021-01-07	2/1593	0.00877189	0.0116959	NA	SLC31A2	1
																				Peripheral blood, Normal, CD4+ T cell	Peripheral blood, Normal, CD4+ T cell	2021-01-07	4/1593	0.0174777	0.0199746	NA	SLC2A1	1
																				Heart, Normal, Cardiomyocyte	Heart, Normal, Cardiomyocyte	2021-01-07	5/1593	0.021806	0.021806	NA	ACTN1	1
